# Supplementary material for: A conserved C2H2 zinc finger protein, Rel1, links ribosome biogenesis to sexual development and antifungal susceptibility in a ubiquitous human fungal pathogen
Source: Appl Environ Microbiol. 2025 Nov 25;91(12):e01460-25. doi: 10.1128/aem.01460-25 (PMC12724378; doi:10.1128/aem.01460-25)
Supplement: Table S1 — DEGs in WT strain on V8 medium compared to that on YPD. [file aem.01460-25-s0002.xlsx]

## Sheet: Up-regulated genes
Table S1: DEGs in WT strain on V8 medium compared to that on YPD
Gene_ID	FoldChange	Log2(FoldChange)	p-value	q-value	Regulation
CNA00075	3.43191	1.77901	1.81e-17	3.78e-17	Up
CNA00100	3.95682	1.98434	8.82e-47	3.4e-46	Up
CNA00170	2.88026	1.5262	3.03e-37	9.86e-37	Up
CNA00180	2.15443	1.10731	1.31e-24	3.24e-24	Up
CNA00225	5.35128	2.41988	4.64e-28	1.23e-27	Up
CNA00260	4.43223	2.14803	1.21e-155	1.56e-154	Up
CNA00270	3.36354	1.74998	1.48e-42	5.3e-42	Up
CNA00280	2.93982	1.55573	1.5e-135	1.65e-134	Up
CNA00290	3.05711	1.61217	8.49e-51	3.51e-50	Up
CNA00310	6.89292	2.78511	1.16e-277	3.32e-276	Up
CNA00320	2.84084	1.50632	4.71e-70	2.59e-69	Up
CNA00330	3.20208	1.67901	4.79e-66	2.51e-65	Up
CNA00370	11.3404	3.5034	5.88e-151	7.31e-150	Up
CNA00380	6.6032	2.72317	1.13e-291	3.55e-290	Up
CNA00410	7.0711	2.82193	9.39e-90	6.59e-89	Up
CNA00640	6.19352	2.63076	4.79e-112	4.29e-111	Up
CNA00650	4.56617	2.19098	1.07e-109	9.24e-109	Up
CNA00820	7.40932	2.88934	8.43e-61	4.08e-60	Up
CNA00840	3.94478	1.97994	5.38e-71	3e-70	Up
CNA00950	3.12036	1.64171	2.4e-42	8.55e-42	Up
CNA01120	8.80942	3.13905	0	0	Up
CNA01150	5.44701	2.44547	0	0	Up
CNA01170	2.86766	1.51988	3.44e-62	1.7e-61	Up
CNA01180	6.28157	2.65113	5.8e-90	4.09e-89	Up
CNA01190	4.47378	2.16149	4.59e-282	1.37e-280	Up
CNA01200	5.29754	2.40532	4.08e-236	9.23e-235	Up
CNA01240	2.10595	1.07447	1.62e-39	5.53e-39	Up
CNA01260	2.88873	1.53044	2.06e-149	2.52e-148	Up
CNA01290	2.66097	1.41195	2.93e-22	6.86e-22	Up
CNA01390	3.2879	1.71717	1.66e-58	7.8e-58	Up
CNA01420	2.2884	1.19434	3.99e-44	1.48e-43	Up
CNA01430	8.34306	3.06058	1.2e-39	4.09e-39	Up
CNA01440	2.11115	1.07803	1.29e-13	2.42e-13	Up
CNA01470	3.47957	1.79891	7.29e-141	8.36e-140	Up
CNA01490	2.05381	1.0383	3.16e-54	1.39e-53	Up
CNA01500	8.60044	3.10441	0	0	Up
CNA01510	2.19781	1.13607	1.69e-49	6.8e-49	Up
CNA01520	2.99244	1.58132	4.88e-128	5.09e-127	Up
CNA01540	2.91888	1.54542	6.28e-46	2.4e-45	Up
CNA01560	6.01776	2.58923	1.31e-168	1.94e-167	Up
CNA01610	2.12083	1.08463	4.43e-66	2.32e-65	Up
CNA01650	2.35878	1.23804	5.86e-24	1.43e-23	Up
CNA01680	2.53549	1.34227	8.12e-91	5.74e-90	Up
CNA01690	2.34384	1.22887	3.68e-44	1.36e-43	Up
CNA01750	2.66644	1.41491	2.76e-24	6.77e-24	Up
CNA01840	2.16801	1.11637	1.9e-48	7.54e-48	Up
CNA01880	4.03964	2.01423	1.71e-76	1.01e-75	Up
CNA02120	5.81618	2.54007	9.27e-88	6.28e-87	Up
CNA02125	2.23061	1.15744	1.57e-50	6.47e-50	Up
CNA02250	3.0934	1.62919	7.76e-51	3.21e-50	Up
CNA02335	7.16721	2.84141	9.13e-52	3.84e-51	Up
CNA02350	4.88695	2.28894	2.88e-168	4.23e-167	Up
CNA02400	4.63819	2.21356	2.04e-156	2.66e-155	Up
CNA02430	4.00216	2.00078	5.75e-87	3.86e-86	Up
CNA02460	2.27131	1.18353	8.44e-119	7.96e-118	Up
CNA02480	2.47761	1.30895	4.21e-30	1.17e-29	Up
CNA02510	11.5545	3.53038	0.000262374	0.000347565	Up
CNA02520	2.05526	1.03932	1.31e-25	3.31e-25	Up
CNA02530	2.46741	1.303	8.55e-70	4.68e-69	Up
CNA02540	2.41562	1.27239	2.26e-41	7.92e-41	Up
CNA02625	4.47548	2.16204	2.07e-138	2.32e-137	Up
CNA02645	2.64524	1.4034	1.33e-79	8.24e-79	Up
CNA02710	2.42493	1.27794	7.95e-85	5.2e-84	Up
CNA02720	35.2288	5.13868	0	0	Up
CNA02730	2.75603	1.46259	1.4e-62	6.92e-62	Up
CNA02810	2.01129	1.00812	2.25e-52	9.57e-52	Up
CNA02870	4.30491	2.10598	9.67e-71	5.37e-70	Up
CNA02875	2.9307	1.55124	2.64e-24	6.48e-24	Up
CNA02895	2.87786	1.525	3.26e-65	1.69e-64	Up
CNA02900	7.91077	2.98382	5.71e-178	8.96e-177	Up
CNA02920	2.3488	1.23192	1.99e-114	1.82e-113	Up
CNA02960	2.15087	1.10492	1.8e-74	1.04e-73	Up
CNA02980	68.9816	6.10814	0	0	Up
CNA02990	3.72099	1.89568	1.47e-150	1.81e-149	Up
CNA03060	2.50518	1.32491	5.35e-46	2.04e-45	Up
CNA03130	7.21434	2.85087	6.59e-199	1.2e-197	Up
CNA03140	2.95788	1.56456	1.04e-89	7.26e-89	Up
CNA03290	2.94627	1.55889	4.52e-42	1.6e-41	Up
CNA03320	2.29353	1.19757	2.56e-34	7.81e-34	Up
CNA03370	25.5598	4.67581	4.75e-170	7.1e-169	Up
CNA03400	4.02759	2.00992	4.98e-39	1.67e-38	Up
CNA03410	2.35965	1.23857	2.28e-59	1.08e-58	Up
CNA03560	2.28064	1.18944	5.68e-76	3.35e-75	Up
CNA03810	3.25497	1.70264	1.62e-47	6.32e-47	Up
CNA03850	6.46981	2.69372	1.36e-274	3.8e-273	Up
CNA03870	2.93573	1.55372	6.77e-53	2.9e-52	Up
CNA03930	2.2304	1.1573	1.24e-93	9.06e-93	Up
CNA04015	2.94144	1.55652	8.92e-40	3.05e-39	Up
CNA04063	4.68616	2.22841	1.02e-36	3.3e-36	Up
CNA04160	5.68487	2.50713	1.97e-266	5.29e-265	Up
CNA04250	8.5185	3.0906	0	0	Up
CNA04260	2.62555	1.39262	6.57e-25	1.64e-24	Up
CNA04300	3.21007	1.6826	1.6e-45	6.05e-45	Up
CNA04330	24.5885	4.61991	0	0	Up
CNA04350	2.3876	1.25556	4.77e-27	1.24e-26	Up
CNA04425	19.2901	4.26979	3.61e-05	4.98e-05	Up
CNA04460	4.22748	2.0798	2.81e-115	2.57e-114	Up
CNA04570	4.19528	2.06877	1.61e-166	2.31e-165	Up
CNA04580	4.23197	2.08133	6.32e-47	2.45e-46	Up
CNA04600	3.04824	1.60798	2.97e-30	8.27e-30	Up
CNA04620	3.55304	1.82906	3.6e-75	2.1e-74	Up
CNA04670	2.8248	1.49815	1.49e-37	4.86e-37	Up
CNA04685	2.46057	1.29899	1.98e-31	5.68e-31	Up
CNA04690	2.56204	1.3573	1.52e-42	5.43e-42	Up
CNA04720	2.14511	1.10105	6.5e-84	4.2e-83	Up
CNA04760	3.23539	1.69394	4.43e-66	2.32e-65	Up
CNA04770	2.22304	1.15254	5.76e-71	3.21e-70	Up
CNA04860	2.28311	1.191	2.32e-102	1.86e-101	Up
CNA04950	3.12809	1.64528	5.02e-33	1.5e-32	Up
CNA05030	2.81066	1.49091	5.76e-55	2.57e-54	Up
CNA05040	9.44041	3.23885	1.01e-113	9.18e-113	Up
CNA05060	2.42397	1.27737	6.64e-66	3.47e-65	Up
CNA05120	3.38998	1.76128	3.02e-111	2.67e-110	Up
CNA05130	7.59726	2.92548	3.02e-125	3.04e-124	Up
CNA05135	2.24359	1.16581	1.6e-22	3.77e-22	Up
CNA05250	2.80793	1.48951	1.87e-31	5.36e-31	Up
CNA05280	2.46143	1.29949	2.28e-57	1.05e-56	Up
CNA05300	6.85962	2.77813	0	0	Up
CNA05320	2.81562	1.49345	4.16e-84	2.69e-83	Up
CNA05360	2.90246	1.53728	1.3e-52	5.53e-52	Up
CNA05480	3.4004	1.7657	2.6e-99	2.02e-98	Up
CNA05520	2.24459	1.16645	0.0223203	0.0265579	Up
CNA05600	7.39568	2.88668	2.46e-98	1.89e-97	Up
CNA05690	2.10645	1.07481	6.83e-10	1.13e-09	Up
CNA05710	7.50279	2.90743	1.03e-92	7.44e-92	Up
CNA05790	13.5796	3.76337	0	0	Up
CNA05800	11.465	3.51917	0	0	Up
CNA05810	20.112	4.32998	0	0	Up
CNA05820	2.15037	1.10458	3.55e-38	1.18e-37	Up
CNA05840	115.939	6.85722	0	0	Up
CNA05860	2.34792	1.23138	1.37e-39	4.69e-39	Up
CNA05900	2.1636	1.11343	2.44e-67	1.3e-66	Up
CNA06070	2.40604	1.26666	2.01e-23	4.85e-23	Up
CNA06170	2.84382	1.50783	8.99e-67	4.76e-66	Up
CNA06180	8.89734	3.15337	2.44e-190	4.2e-189	Up
CNA06190	9.23286	3.20678	4.32e-215	8.55e-214	Up
CNA06220	6.672	2.73812	0	0	Up
CNA06230	2.24098	1.16413	1.92e-52	8.17e-52	Up
CNA06280	2.26903	1.18208	5.5e-23	1.31e-22	Up
CNA06310	3.31526	1.72912	4.72e-127	4.87e-126	Up
CNA06330	8.6774	3.11726	0	0	Up
CNA06460	2.90033	1.53622	8.08e-72	4.55e-71	Up
CNA06520	2.16746	1.11601	3.25e-70	1.79e-69	Up
CNA06560	3.22337	1.68857	3.98e-240	9.24e-239	Up
CNA06570	36.5081	5.19015	0	0	Up
CNA06610	2.26325	1.17839	2.69e-120	2.56e-119	Up
CNA06650	3.62811	1.85922	6.88e-172	1.04e-170	Up
CNA06780	2.45861	1.29784	4.23e-14	8.08e-14	Up
CNA06810	3.24968	1.7003	3.33e-42	1.18e-41	Up
CNA06850	3.10184	1.63312	4.6e-33	1.37e-32	Up
CNA06860	2.34381	1.22885	3.15e-30	8.77e-30	Up
CNA06900	2.55862	1.35537	1.68e-123	1.67e-122	Up
CNA06960	2.54588	1.34817	3.24e-48	1.28e-47	Up
CNA07100	2.51007	1.32773	1.08e-45	4.1e-45	Up
CNA07230	2.52968	1.33895	1.62e-50	6.65e-50	Up
CNA07295	3.51083	1.81181	1.11e-07	1.7e-07	Up
CNA07300	4.41328	2.14185	3.84e-125	3.87e-124	Up
CNA07370	3.32694	1.7342	3.54e-139	4.04e-138	Up
CNA07430	4.97614	2.31503	5.69e-166	8.13e-165	Up
CNA07450	2.69103	1.42816	1.03e-28	2.78e-28	Up
CNA07550	2.85246	1.5122	1.03e-62	5.15e-62	Up
CNA07700	2.76382	1.46666	9.32e-166	1.33e-164	Up
CNA07720	210.814	7.71982	0	0	Up
CNA07755	33.6734	5.07354	1.06e-271	2.89e-270	Up
CNA07770	3.49436	1.80503	1.17e-109	1.01e-108	Up
CNA07840	2.6651	1.41419	4.29e-99	3.34e-98	Up
CNA07850	2.57273	1.3633	9.68e-105	7.97e-104	Up
CNA07860	4.24641	2.08624	5.8e-50	2.35e-49	Up
CNA08015	4.11805	2.04196	3.21e-22	7.5e-22	Up
CNA08060	4.85181	2.27852	2.19e-283	6.65e-282	Up
CNA08110	4.9054	2.29437	2.03e-190	3.5e-189	Up
CNA08115	3.36375	1.75007	2.83e-76	1.67e-75	Up
CNA08200	5.00102	2.32222	1.32e-24	3.26e-24	Up
CNA08210	2.92501	1.54844	1.64e-20	3.68e-20	Up
CNA08220	2.42025	1.27516	3.71e-32	1.08e-31	Up
CNA08250	21.4513	4.42299	2.91e-154	3.72e-153	Up
CNA08265	5.254	2.39342	9.82e-150	1.21e-148	Up
CNA08340	7.97892	2.99619	2.21e-151	2.77e-150	Up
CNB00020	4.91375	2.29683	3.09e-42	1.1e-41	Up
CNB00040	2.64652	1.4041	9.05e-33	2.68e-32	Up
CNB00065	4.35934	2.12411	2.68e-168	3.94e-167	Up
CNB00100	2.16317	1.11314	2.99e-31	8.51e-31	Up
CNB00130	21.8271	4.44805	0	0	Up
CNB00190	5.34298	2.41764	1.17e-102	9.44e-102	Up
CNB00220	2.77706	1.47356	1.24e-31	3.6e-31	Up
CNB00230	14.1667	3.82444	2.27e-283	6.86e-282	Up
CNB00255	14.2548	3.83338	1.38e-123	1.37e-122	Up
CNB00290	2.45705	1.29693	1.35e-50	5.57e-50	Up
CNB00340	2.89242	1.53228	3.32e-30	9.23e-30	Up
CNB00345	2.5909	1.37345	6.04e-10	1e-09	Up
CNB00360	2.03246	1.02323	1.58e-46	6.07e-46	Up
CNB00410	2.99598	1.58303	1.2e-51	5.04e-51	Up
CNB00420	3.01904	1.59409	4.57e-62	2.25e-61	Up
CNB00450	2.18343	1.12659	2.34e-29	6.39e-29	Up
CNB00510	4.38731	2.13334	2.86e-115	2.62e-114	Up
CNB00520	3.16423	1.66186	3.17e-67	1.69e-66	Up
CNB00540	2.13635	1.09515	1.71e-24	4.21e-24	Up
CNB00600	2.55074	1.35092	4.67e-28	1.24e-27	Up
CNB00610	4.0327	2.01175	1.08e-68	5.86e-68	Up
CNB00710	4.36112	2.1247	2.11e-64	1.07e-63	Up
CNB00750	5.09884	2.35017	8.77e-127	9.02e-126	Up
CNB00755	51.512	5.68684	9.63e-207	1.83e-205	Up
CNB00810	4.08982	2.03204	9.41e-52	3.95e-51	Up
CNB00850	3.45311	1.7879	9.6e-90	6.73e-89	Up
CNB00880	8.29757	3.05269	7.44e-108	6.29e-107	Up
CNB00910	3.16796	1.66355	1.2e-154	1.54e-153	Up
CNB00935	2.33134	1.22116	2.45e-24	6.02e-24	Up
CNB00970	5.08949	2.34752	1.09e-156	1.43e-155	Up
CNB00980	3.5562	1.83034	5.95e-100	4.66e-99	Up
CNB01000	2.01464	1.01052	5.85e-26	1.49e-25	Up
CNB01020	5.71874	2.5157	4.58e-307	1.54e-305	Up
CNB01030	10.8311	3.4371	0	0	Up
CNB01050	3.41977	1.7739	4.47e-73	2.55e-72	Up
CNB01060	2.86389	1.51798	1.62e-28	4.33e-28	Up
CNB01190	3.69416	1.88525	5.64e-30	1.56e-29	Up
CNB01260	2.43874	1.28614	6.78e-24	1.66e-23	Up
CNB01320	4.43961	2.15043	1.57e-41	5.52e-41	Up
CNB01365	66.5825	6.05707	0	0	Up
CNB01370	2.39442	1.25967	5e-40	1.72e-39	Up
CNB01380	2.11966	1.08383	2.13e-38	7.11e-38	Up
CNB01390	2.07171	1.05082	1.41e-35	4.43e-35	Up
CNB01450	5.02805	2.33	9.17e-70	5e-69	Up
CNB01560	2.60216	1.37971	1.33e-94	9.8e-94	Up
CNB01580	2.31415	1.21048	3.31e-80	2.07e-79	Up
CNB01630	3.34377	1.74147	4.11e-98	3.15e-97	Up
CNB01650	7.32754	2.87333	4.79e-293	1.52e-291	Up
CNB01660	5.87972	2.55575	6.6e-141	7.58e-140	Up
CNB01670	4.35646	2.12316	1.98e-117	1.84e-116	Up
CNB01740	4.11872	2.04219	7.83e-76	4.61e-75	Up
CNB01760	5.95498	2.5741	1.93e-76	1.15e-75	Up
CNB01775	2.22769	1.15555	2.49e-43	9.08e-43	Up
CNB01810	3.5484	1.82717	9.68e-109	8.32e-108	Up
CNB01850	2.31502	1.21103	2.41e-48	9.5e-48	Up
CNB01855	4.75305	2.24885	3.1e-158	4.14e-157	Up
CNB01900	3.15622	1.6582	9.74e-39	3.26e-38	Up
CNB01950	2.25584	1.17367	1.25e-54	5.57e-54	Up
CNB02005	39.6629	5.30972	5.12e-279	1.48e-277	Up
CNB02020	6.50227	2.70094	5.26e-160	7.18e-159	Up
CNB02060	9.49806	3.24763	2.58e-178	4.07e-177	Up
CNB02110	2.15323	1.1065	4.39e-58	2.05e-57	Up
CNB02170	2.5293	1.33874	8.3e-22	1.92e-21	Up
CNB02180	2.02113	1.01516	8.89e-32	2.58e-31	Up
CNB02220	2.78883	1.47966	1.02e-26	2.63e-26	Up
CNB02260	2.00811	1.00584	1.74e-22	4.1e-22	Up
CNB02290	2.20346	1.13977	2.81e-46	1.08e-45	Up
CNB02310	13.3913	3.74322	3.09e-238	7.04e-237	Up
CNB02340	2.4727	1.30609	6.58e-110	5.73e-109	Up
CNB02530	4.83389	2.27319	4.42e-299	1.43e-297	Up
CNB02570	2.12921	1.09032	2.51e-18	5.37e-18	Up
CNB02580	2.10998	1.07723	3.05e-92	2.19e-91	Up
CNB02665	2.11386	1.07988	1.49e-37	4.86e-37	Up
CNB02670	2.6493	1.40561	4.15e-42	1.48e-41	Up
CNB02680	7.22158	2.85231	5.9e-152	7.45e-151	Up
CNB02690	2.34197	1.22772	2.21e-42	7.9e-42	Up
CNB02720	2.51315	1.3295	1.16e-56	5.29e-56	Up
CNB02770	6.76536	2.75817	5.44e-165	7.68e-164	Up
CNB02780	6.1858	2.62896	6.51e-32	1.89e-31	Up
CNB02790	2.14983	1.10422	7.22e-70	3.96e-69	Up
CNB02830	3.58729	1.84289	4.8e-41	1.68e-40	Up
CNB02840	2.4775	1.30889	7.71e-103	6.23e-102	Up
CNB02880	8.01508	3.00272	3.71e-274	1.03e-272	Up
CNB02980	2.25395	1.17245	1.86e-21	4.27e-21	Up
CNB02995	3.50335	1.80874	5.23e-167	7.56e-166	Up
CNB03000	2.80599	1.48851	1.54e-160	2.1e-159	Up
CNB03020	3.94726	1.98085	3e-306	9.98e-305	Up
CNB03040	2.02674	1.01916	4.84e-71	2.7e-70	Up
CNB03080	2.24768	1.16844	6.01e-16	1.21e-15	Up
CNB03155	42.3458	5.40415	0	0	Up
CNB03180	3.65456	1.8697	3.45e-91	2.45e-90	Up
CNB03195	15.2845	3.93399	0	0	Up
CNB03230	3.09745	1.63108	2.61e-147	3.16e-146	Up
CNB03250	5.08273	2.3456	8.24e-139	9.34e-138	Up
CNB03270	6.89887	2.78636	3.43e-176	5.37e-175	Up
CNB03310	3.8338	1.93877	1.73e-59	8.25e-59	Up
CNB03370	6.1757	2.6266	1.43e-120	1.37e-119	Up
CNB03380	5.03885	2.33309	7.67e-77	4.57e-76	Up
CNB03460	15.0435	3.91107	0	0	Up
CNB03470	2.00883	1.00636	1.36e-24	3.35e-24	Up
CNB03560	3.16786	1.66351	2.01e-23	4.85e-23	Up
CNB03630	7.31992	2.87183	4.98e-129	5.23e-128	Up
CNB03660	5.0433	2.33437	5.89e-99	4.57e-98	Up
CNB03680	2.17088	1.11828	1.03e-14	2e-14	Up
CNB03690	3.36895	1.7523	6.11e-80	3.8e-79	Up
CNB03700	3.60546	1.85018	1.77e-42	6.35e-42	Up
CNB03710	3.64776	1.86701	3.05e-82	1.95e-81	Up
CNB03820	2.21007	1.14409	3.78e-70	2.08e-69	Up
CNB03850	2.53352	1.34114	7.87e-39	2.64e-38	Up
CNB03920	2.09532	1.06717	2.8e-22	6.57e-22	Up
CNB03950	3.65219	1.86876	1.98e-155	2.55e-154	Up
CNB03980	5.56529	2.47646	4.67e-146	5.58e-145	Up
CNB04010	4.38103	2.13127	3.94e-70	2.17e-69	Up
CNB04100	2.94809	1.55978	5.62e-83	3.62e-82	Up
CNB04110	2.25247	1.17151	2.38e-24	5.86e-24	Up
CNB04220	18.3802	4.20008	1.49e-130	1.59e-129	Up
CNB04250	20.599	4.3645	8.74e-274	2.41e-272	Up
CNB04330	3.20461	1.68015	1.12e-95	8.36e-95	Up
CNB04340	4.48604	2.16544	1.11e-157	1.48e-156	Up
CNB04460	3.00651	1.58809	1.02e-68	5.5e-68	Up
CNB04530	4.46191	2.15766	9.81e-90	6.87e-89	Up
CNB04640	2.20444	1.14041	1.35e-23	3.27e-23	Up
CNB04685	12.0296	3.58851	9.66e-11	1.65e-10	Up
CNB04710	3.04566	1.60675	4.54e-124	4.54e-123	Up
CNB04715	2.60753	1.38268	2.15e-32	6.29e-32	Up
CNB04765	3.94617	1.98045	7.52e-21	1.7e-20	Up
CNB04800	2.13621	1.09505	1.17e-47	4.57e-47	Up
CNB04870	14.5604	3.86398	0	0	Up
CNB04900	23.227	4.53773	0	0	Up
CNB04980	2.83691	1.50432	7.73e-64	3.91e-63	Up
CNB05010	3.01222	1.59083	2.16e-39	7.34e-39	Up
CNB05060	2.07492	1.05305	4.86e-10	8.11e-10	Up
CNB05080	7.11504	2.83087	2.05e-166	2.95e-165	Up
CNB05090	2.08349	1.059	6.38e-22	1.48e-21	Up
CNB05120	6.47179	2.69416	0	0	Up
CNB05130	2.14522	1.10112	1.41e-35	4.43e-35	Up
CNB05150	2.25029	1.17011	2.38e-76	1.41e-75	Up
CNB05180	9.01883	3.17294	1.84e-229	3.92e-228	Up
CNB05190	2.50861	1.32689	1.5e-39	5.1e-39	Up
CNB05220	2.53846	1.34395	1.54e-26	3.95e-26	Up
CNB05260	4.6521	2.21788	3.9e-88	2.65e-87	Up
CNB05370	2.71143	1.43906	4.65e-44	1.72e-43	Up
CNB05390	2.39085	1.25753	1.15e-25	2.9e-25	Up
CNB05430	4.81	2.26604	1.85e-56	8.42e-56	Up
CNB05450	2.02785	1.01995	7.82e-24	1.91e-23	Up
CNB05460	2.17087	1.11827	6.62e-27	1.72e-26	Up
CNB05505	6.67769	2.73935	9.11e-96	6.81e-95	Up
CNB05530	3.88243	1.95696	1.1e-63	5.56e-63	Up
CNB05550	3.56283	1.83302	4.17e-42	1.48e-41	Up
CNB05580	2.40301	1.26484	3.48e-33	1.04e-32	Up
CNB05583	4.74277	2.24573	6.79e-112	6.06e-111	Up
CNB05585	3.80565	1.92814	1.04e-89	7.25e-89	Up
CNB05660	22.2374	4.47492	0	0	Up
CNB05670	5.27999	2.40054	2.4e-304	7.91e-303	Up
CNB05690	2.63623	1.39848	9.04e-87	6.05e-86	Up
CNB05710	5.41764	2.43767	2.74e-126	2.81e-125	Up
CNB05720	2.01406	1.01011	4.42e-22	1.03e-21	Up
CNB05785	3.40834	1.76907	3.72e-35	1.16e-34	Up
CNC00050	2.27604	1.18653	2.04e-101	1.63e-100	Up
CNC00080	4.02968	2.01067	2.7e-163	3.77e-162	Up
CNC00090	3.83499	1.93922	1.21e-128	1.27e-127	Up
CNC00133	12.2978	3.62033	3.1e-94	2.28e-93	Up
CNC00135	9.56918	3.2584	4.92e-53	2.12e-52	Up
CNC00240	2.70029	1.43311	2.42e-29	6.61e-29	Up
CNC00290	4.27921	2.09735	2.18e-73	1.25e-72	Up
CNC00310	6.95576	2.79821	3.86e-164	5.4e-163	Up
CNC00325	13.0466	3.7056	7.91e-218	1.59e-216	Up
CNC00330	4.36829	2.12707	3.36e-108	2.86e-107	Up
CNC00470	2.52158	1.33433	3.03e-81	1.9e-80	Up
CNC00490	3.87781	1.95524	2.42e-65	1.26e-64	Up
CNC00560	4.4817	2.16405	4.48e-40	1.54e-39	Up
CNC00640	170.634	7.41476	0	0	Up
CNC00650	3.1176	1.64044	8.22e-129	8.61e-128	Up
CNC00760	5.47571	2.45305	9.96e-135	1.09e-133	Up
CNC00790	3.23532	1.69391	3.48e-46	1.33e-45	Up
CNC00820	2.80075	1.48581	7.75e-48	3.04e-47	Up
CNC00843	8.33119	3.05852	2.57e-175	4e-174	Up
CNC00845	4.11063	2.03936	3.1e-100	2.44e-99	Up
CNC00850	3.26172	1.70563	2.3e-44	8.56e-44	Up
CNC00890	3.09273	1.62888	5.33e-112	4.76e-111	Up
CNC00900	2.32159	1.21511	1.87e-29	5.14e-29	Up
CNC00970	8.43679	3.07669	0	0	Up
CNC00980	7.09438	2.82668	3.32e-212	6.5e-211	Up
CNC01010	5.35144	2.41993	5.77e-173	8.78e-172	Up
CNC01050	6.49579	2.6995	1.62e-165	2.3e-164	Up
CNC01060	2.70287	1.43449	1.73e-43	6.31e-43	Up
CNC01170	5.20837	2.38083	1.17e-151	1.46e-150	Up
CNC01180	5.54555	2.47133	5.92e-185	9.77e-184	Up
CNC01190	2.50141	1.32274	0.00370623	0.00462613	Up
CNC01210	2.65535	1.4089	3.71e-33	1.11e-32	Up
CNC01215	16.2356	4.02109	8.6e-255	2.2e-253	Up
CNC01240	9.35007	3.22498	6.62e-126	6.71e-125	Up
CNC01260	9.66811	3.27323	0	0	Up
CNC01370	2.05143	1.03663	7.59e-25	1.89e-24	Up
CNC01460	2.14848	1.10332	8.11e-38	2.67e-37	Up
CNC01480	3.12045	1.64176	6.91e-34	2.09e-33	Up
CNC01530	2.007	1.00504	1.41e-77	8.45e-77	Up
CNC01540	2.42265	1.27658	2.5e-19	5.46e-19	Up
CNC01640	2.85578	1.51389	1.17e-62	5.79e-62	Up
CNC01650	2.79941	1.48512	5.21e-142	6.03e-141	Up
CNC01710	2.36849	1.24397	4.4e-34	1.33e-33	Up
CNC01790	12.8936	3.68858	2.29e-81	1.44e-80	Up
CNC01830	10.1469	3.34296	1.21e-174	1.86e-173	Up
CNC01850	3.10674	1.6354	7.12e-54	3.12e-53	Up
CNC01860	4.49166	2.16725	6.47e-239	1.49e-237	Up
CNC01890	2.02939	1.02105	3.83e-19	8.34e-19	Up
CNC01910	7.36988	2.88164	0	0	Up
CNC01920	2.86082	1.51643	8.57e-38	2.82e-37	Up
CNC01945	3.11058	1.63718	2.56e-43	9.34e-43	Up
CNC01950	2.81388	1.49256	1.36e-62	6.74e-62	Up
CNC01960	2.04617	1.03293	4.17e-33	1.24e-32	Up
CNC01980	11.6797	3.54593	2.41e-183	3.95e-182	Up
CNC01990	21.1083	4.39974	1.05e-199	1.93e-198	Up
CNC01995	2.06104	1.04337	5.28e-30	1.46e-29	Up
CNC02030	2.91146	1.54174	8.35e-59	3.94e-58	Up
CNC02125	2.50944	1.32737	5.42e-36	1.72e-35	Up
CNC02175	5.18117	2.37328	0	0	Up
CNC02180	2.48147	1.31119	5.72e-10	9.51e-10	Up
CNC02190	2.81353	1.49238	2.79e-24	6.84e-24	Up
CNC02230	5.31177	2.40919	7.39e-82	4.68e-81	Up
CNC02250	2.67091	1.41733	5.43e-78	3.28e-77	Up
CNC02260	2.17834	1.12323	1.94e-18	4.15e-18	Up
CNC02290	7.28315	2.86456	3.05e-197	5.5e-196	Up
CNC02340	3.4051	1.7677	2.66e-37	8.67e-37	Up
CNC02400	5.53037	2.46738	5.2e-297	1.67e-295	Up
CNC02440	3.31279	1.72805	1.82e-165	2.58e-164	Up
CNC02450	3.01755	1.59338	3.89e-98	2.98e-97	Up
CNC02460	11.4353	3.51542	0	0	Up
CNC02520	3.38966	1.76114	2.92e-98	2.25e-97	Up
CNC02530	8.78886	3.13568	0	0	Up
CNC02550	6.12332	2.61431	1.38e-126	1.41e-125	Up
CNC02590	3.04449	1.6062	3.8e-92	2.73e-91	Up
CNC02600	2.5677	1.36048	8.75e-31	2.47e-30	Up
CNC02610	2.18884	1.13017	2.53e-29	6.91e-29	Up
CNC02640	2.25468	1.17292	4.54e-44	1.68e-43	Up
CNC02650	2.48357	1.31241	8.99e-69	4.87e-68	Up
CNC02670	17.4877	4.12827	0	0	Up
CNC02820	3.57382	1.83747	7.9e-91	5.59e-90	Up
CNC02870	12.745	3.67186	0	0	Up
CNC02950	16.1292	4.0116	0	0	Up
CNC03090	2.07755	1.05488	1.97e-23	4.77e-23	Up
CNC03110	3.26009	1.70491	1.85e-88	1.27e-87	Up
CNC03140	5.07206	2.34257	1.76e-136	1.95e-135	Up
CNC03310	18.5442	4.2129	4.44e-288	1.38e-286	Up
CNC03320	2.31657	1.21199	1.61e-22	3.8e-22	Up
CNC03340	2.01755	1.0126	2.46e-98	1.89e-97	Up
CNC03350	3.91779	1.97004	5.73e-07	8.54e-07	Up
CNC03450	2.16375	1.11354	2.07e-41	7.28e-41	Up
CNC03480	2.62695	1.39339	1.15e-30	3.23e-30	Up
CNC03730	27.9163	4.80304	7.41e-188	1.25e-186	Up
CNC03740	2.14478	1.10083	1.63e-25	4.12e-25	Up
CNC03810	8.75936	3.13083	0	0	Up
CNC03860	2.59152	1.3738	3.6e-86	2.39e-85	Up
CNC03870	3.06251	1.61471	1.97e-68	1.06e-67	Up
CNC03960	4.33957	2.11755	1.59e-91	1.14e-90	Up
CNC03990	2.82281	1.49713	1.67e-31	4.8e-31	Up
CNC04080	3.26556	1.70733	1.21e-53	5.24e-53	Up
CNC04230	13.7775	3.78424	5.1e-216	1.02e-214	Up
CNC04270	2.36293	1.24058	8.58e-30	2.36e-29	Up
CNC04320	4.86338	2.28196	1.41e-78	8.59e-78	Up
CNC04450	2.40539	1.26627	3.3e-36	1.05e-35	Up
CNC04510	2.22325	1.15267	8.21e-26	2.08e-25	Up
CNC04590	4.13106	2.04651	2.46e-63	1.23e-62	Up
CNC04630	2.71574	1.44135	1.66e-36	5.35e-36	Up
CNC04640	55.8968	5.80469	0	0	Up
CNC04770	2.4767	1.30842	1.49e-66	7.86e-66	Up
CNC04803	14.3795	3.84594	1.01e-277	2.92e-276	Up
CNC04820	2.61168	1.38498	1.43e-72	8.13e-72	Up
CNC04835	4.01649	2.00593	4.92e-37	1.59e-36	Up
CNC04855	114.047	6.83349	3.26e-138	3.66e-137	Up
CNC04900	5.20496	2.37989	3.66e-105	3.02e-104	Up
CNC04960	5.32412	2.41254	0	0	Up
CNC05050	2.85914	1.51558	2.26e-71	1.26e-70	Up
CNC05110	12.7702	3.67471	1.98e-163	2.76e-162	Up
CNC05140	2.05632	1.04006	7.22e-20	1.6e-19	Up
CNC05145	2.21269	1.1458	3.6e-50	1.47e-49	Up
CNC05180	3.98191	1.99346	1.62e-155	2.09e-154	Up
CNC05330	3.55158	1.82846	6.15e-166	8.77e-165	Up
CNC05345	2.20233	1.13903	1.13e-25	2.87e-25	Up
CNC05430	4.2276	2.07984	4.06e-22	9.47e-22	Up
CNC05440	5.64168	2.49612	0	0	Up
CNC05510	2.85645	1.51422	2.7e-91	1.92e-90	Up
CNC05520	4.11655	2.04144	1.92e-49	7.71e-49	Up
CNC05530	4.08633	2.03081	1.31e-108	1.12e-107	Up
CNC05540	3.56678	1.83462	1.24e-46	4.77e-46	Up
CNC05550	2.74237	1.45542	4.15e-97	3.13e-96	Up
CNC05710	2.28129	1.18985	1.42e-30	4e-30	Up
CNC05750	2.28668	1.19326	8.49e-37	2.75e-36	Up
CNC05760	2.87705	1.52459	9.8e-21	2.2e-20	Up
CNC05770	3.86415	1.95015	7.75e-55	3.45e-54	Up
CNC05860	2.02739	1.01962	1.88e-48	7.47e-48	Up
CNC06020	2.28317	1.19104	3.5e-43	1.27e-42	Up
CNC06110	5.34666	2.41864	4.37e-120	4.16e-119	Up
CNC06120	2.22892	1.15635	6.46e-84	4.18e-83	Up
CNC06210	2.81604	1.49367	7.21e-89	4.99e-88	Up
CNC06260	3.7657	1.91292	1.27e-64	6.49e-64	Up
CNC06420	4.56151	2.18951	1.3e-167	1.9e-166	Up
CNC06450	10.7525	3.4266	0	0	Up
CNC06470	2.04732	1.03374	6.3e-45	2.37e-44	Up
CNC06550	15.4902	3.95328	0	0	Up
CNC06610	2.15204	1.10571	1.61e-29	4.43e-29	Up
CNC06670	2.73167	1.44978	8.22e-46	3.13e-45	Up
CNC06675	4.77271	2.25481	2.08e-66	1.1e-65	Up
CNC06690	6.11211	2.61167	1.81e-239	4.17e-238	Up
CNC06700	4.95012	2.30746	1.06e-19	2.33e-19	Up
CNC06750	5.52667	2.46641	2.26e-148	2.75e-147	Up
CNC06755	3.9332	1.9757	8.61e-58	4e-57	Up
CNC06770	3.20209	1.67901	1.32e-19	2.9e-19	Up
CNC06800	6.4378	2.68657	1.26e-122	1.23e-121	Up
CNC06860	2.34385	1.22888	1.8e-30	5.05e-30	Up
CNC06870	2.30823	1.20678	3.45e-33	1.03e-32	Up
CNC06875	4.94591	2.30624	1.09e-305	3.61e-304	Up
CNC06920	2.23196	1.15831	0.000427844	0.000561236	Up
CNC07050	11.1323	3.47668	1.19e-282	3.58e-281	Up
CNC07060	5.08899	2.34738	3.33e-78	2.02e-77	Up
CNC07070	4.5455	2.18444	4.27e-134	4.67e-133	Up
CNC07170	2.03203	1.02292	4.64e-26	1.18e-25	Up
CND00030	6.71369	2.74711	1.73e-113	1.56e-112	Up
CND00070	2.64245	1.40188	2.41e-50	9.87e-50	Up
CND00095	3.86483	1.9504	3.65e-58	1.7e-57	Up
CND00250	5.68799	2.50792	7.37e-70	4.04e-69	Up
CND00260	2.50999	1.32768	2.25e-93	1.64e-92	Up
CND00300	2.13113	1.09162	7.95e-21	1.79e-20	Up
CND00380	3.05028	1.60894	1.18e-122	1.16e-121	Up
CND00390	3.78163	1.91901	2.22e-47	8.64e-47	Up
CND00400	2.10987	1.07715	1.57e-31	4.53e-31	Up
CND00460	2.31909	1.21356	2.2e-19	4.82e-19	Up
CND00470	2.89131	1.53172	2.39e-104	1.97e-103	Up
CND00490	4.66761	2.22268	1.63e-87	1.1e-86	Up
CND00500	2.93558	1.55365	2.61e-06	3.78e-06	Up
CND00530	4.25076	2.08772	1.22e-58	5.72e-58	Up
CND00560	9.44545	3.23962	4.24e-203	7.94e-202	Up
CND00600	2.04483	1.03198	2.27e-26	5.81e-26	Up
CND00610	2.70697	1.43668	2.71e-123	2.67e-122	Up
CND00650	21.7287	4.44153	0	0	Up
CND00740	3.18884	1.67303	8.12e-77	4.83e-76	Up
CND00770	2.76836	1.46903	2.69e-108	2.3e-107	Up
CND00790	14.4314	3.85113	0	0	Up
CND00910	4.43006	2.14733	7.05e-75	4.09e-74	Up
CND01010	2.35755	1.23729	1.06e-38	3.54e-38	Up
CND01030	55.4696	5.79362	1.36e-82	8.71e-82	Up
CND01090	2.96667	1.56885	1.22e-47	4.77e-47	Up
CND01120	7.06372	2.82043	1.6e-57	7.39e-57	Up
CND01230	5.32882	2.41382	3.72e-109	3.21e-108	Up
CND01290	5.91357	2.56403	1.62e-96	1.22e-95	Up
CND01310	3.98871	1.99592	3.72e-117	3.46e-116	Up
CND01330	16.8209	4.07218	0	0	Up
CND01360	3.67978	1.87962	3.56e-101	2.83e-100	Up
CND01490	2.67595	1.42005	5.13e-244	1.23e-242	Up
CND01520	2.65236	1.40728	2.25e-82	1.43e-81	Up
CND01620	8.83947	3.14396	8.26e-112	7.36e-111	Up
CND01630	8.7159	3.12365	4.96e-79	3.04e-78	Up
CND01720	9.80758	3.2939	8.67e-160	1.18e-158	Up
CND01730	2.23414	1.15972	7.45e-31	2.1e-30	Up
CND01770	19.8612	4.31188	4.37e-276	1.24e-274	Up
CND01780	9.62877	3.26735	5.7e-224	1.18e-222	Up
CND01820	7.96494	2.99366	1.46e-180	2.33e-179	Up
CND01860	9.3261	3.22127	9.79e-230	2.1e-228	Up
CND01870	19.4688	4.28309	0	0	Up
CND01920	3.12748	1.645	6.74e-92	4.83e-91	Up
CND01930	2.28289	1.19086	1.89e-34	5.79e-34	Up
CND01960	2.39035	1.25722	5.85e-44	2.16e-43	Up
CND01980	17.5548	4.1338	0	0	Up
CND02100	2.23013	1.15713	2.93e-37	9.52e-37	Up
CND02210	3.55127	1.82834	8.15e-159	1.1e-157	Up
CND02260	2.18659	1.12868	3.38e-40	1.17e-39	Up
CND02380	20.394	4.35007	4.86e-277	1.38e-275	Up
CND02430	7.90218	2.98225	0	0	Up
CND02460	45.3767	5.50388	0	0	Up
CND02465	5.38443	2.42879	4.48e-55	2e-54	Up
CND02475	2.30437	1.20437	2.82e-17	5.86e-17	Up
CND02480	2.59745	1.37709	3.37e-78	2.04e-77	Up
CND02500	2.08774	1.06194	3.75e-40	1.29e-39	Up
CND02510	2.33676	1.22451	8.93e-63	4.45e-62	Up
CND02540	8.85797	3.14698	0	0	Up
CND02550	2.05014	1.03572	1.11e-27	2.92e-27	Up
CND02600	2.01645	1.01182	2.06e-26	5.28e-26	Up
CND02620	2.04368	1.03117	2.25e-37	7.33e-37	Up
CND02630	13.3594	3.73978	0	0	Up
CND02650	2.49597	1.3196	5.05e-22	1.17e-21	Up
CND02710	2.03428	1.02452	4e-19	8.7e-19	Up
CND02740	3.36854	1.75212	2.21e-262	5.83e-261	Up
CND02795	2.70789	1.43717	2.69e-34	8.21e-34	Up
CND02840	4.01109	2.00399	4.01e-121	3.87e-120	Up
CND02860	2.93782	1.55474	1.61e-33	4.84e-33	Up
CND02900	3.13932	1.65045	2.78e-70	1.53e-69	Up
CND02970	2.34118	1.22724	1.52e-32	4.47e-32	Up
CND03000	2.32889	1.21964	2.17e-34	6.65e-34	Up
CND03050	2.18048	1.12465	1.98e-22	4.66e-22	Up
CND03110	2.47454	1.30716	5.71e-88	3.88e-87	Up
CND03120	4.29941	2.10414	1.92e-99	1.5e-98	Up
CND03170	11.1544	3.47954	0	0	Up
CND03180	2.48187	1.31143	2.26e-15	4.46e-15	Up
CND03300	3.23174	1.69231	6.21e-63	3.1e-62	Up
CND03320	2.2348	1.16014	6.74e-61	3.27e-60	Up
CND03330	3.54157	1.82439	1.91e-188	3.25e-187	Up
CND03335	2.50978	1.32756	4.85e-46	1.85e-45	Up
CND03385	2.44914	1.29228	7.44e-61	3.61e-60	Up
CND03450	5.89468	2.55941	4.23e-279	1.23e-277	Up
CND03470	5.36063	2.4224	3.61e-115	3.3e-114	Up
CND03510	4.30329	2.10544	2.52e-52	1.07e-51	Up
CND03520	5.38085	2.42783	1.43e-175	2.22e-174	Up
CND03530	3.57034	1.83606	2.04e-110	1.78e-109	Up
CND03620	3.8691	1.952	1.41e-128	1.47e-127	Up
CND03720	3.9723	1.98998	1.35e-221	2.76e-220	Up
CND03780	3.13432	1.64815	2.37e-49	9.52e-49	Up
CND03820	2.08619	1.06087	9.65e-35	2.98e-34	Up
CND03830	2.77643	1.47323	9.27e-136	1.02e-134	Up
CND03840	3.93287	1.97558	1.38e-76	8.22e-76	Up
CND03920	2.79102	1.48079	1.13e-21	2.61e-21	Up
CND03950	4.01039	2.00374	2.48e-122	2.42e-121	Up
CND03960	2.40046	1.26331	2.49e-54	1.09e-53	Up
CND03970	2.71805	1.44257	7.46e-63	3.72e-62	Up
CND04160	2.76491	1.46723	3.42e-33	1.03e-32	Up
CND04190	41.9694	5.39127	0	0	Up
CND04260	2.51957	1.33318	3.13e-82	1.99e-81	Up
CND04270	2.16221	1.11251	2.69e-65	1.4e-64	Up
CND04280	2.89658	1.53435	7.12e-78	4.29e-77	Up
CND04300	2.15815	1.10979	6.65e-43	2.4e-42	Up
CND04515	3.44849	1.78597	8.72e-54	3.81e-53	Up
CND04560	4.58883	2.19813	5.07e-122	4.94e-121	Up
CND04590	3.50651	1.81004	1.8e-88	1.24e-87	Up
CND04610	2.26086	1.17687	4.91e-60	2.35e-59	Up
CND04630	2.32046	1.21441	2.12e-30	5.94e-30	Up
CND04640	13.9092	3.79797	0	0	Up
CND04710	2.03452	1.02469	4.61e-53	1.99e-52	Up
CND04840	4.9142	2.29696	2.13e-185	3.53e-184	Up
CND04860	3.7597	1.91062	1.16e-122	1.14e-121	Up
CND04920	2.15436	1.10726	1.21e-30	3.41e-30	Up
CND04930	3.96932	1.98889	1.59e-171	2.39e-170	Up
CND04960	14.5647	3.8644	0	0	Up
CND04990	3.18927	1.67323	3.8e-70	2.09e-69	Up
CND05130	2.9683	1.56964	0.000194204	0.000259555	Up
CND05220	4.12634	2.04486	1.07e-67	5.71e-67	Up
CND05280	4.10987	2.03909	6.3e-125	6.32e-124	Up
CND05310	2.68779	1.42642	3.36e-52	1.42e-51	Up
CND05340	3.68569	1.88193	1.6e-149	1.96e-148	Up
CND05350	2.43487	1.28385	9.15e-70	4.99e-69	Up
CND05550	6.07897	2.60383	0	0	Up
CND05600	9.29048	3.21575	4.75e-180	7.55e-179	Up
CND05620	3.38479	1.75907	1.74e-20	3.91e-20	Up
CND05640	2.97096	1.57093	5.6e-56	2.54e-55	Up
CND05660	2.54466	1.34747	6.08e-86	4.02e-85	Up
CND05680	108.856	6.76628	0	0	Up
CND05690	91.3588	6.51347	0	0	Up
CND05710	10.5553	3.3999	3.53e-125	3.56e-124	Up
CND05750	371.244	8.53622	0	0	Up
CND05800	26.7747	4.7428	0	0	Up
CND05810	2.10232	1.07198	2.54e-96	1.91e-95	Up
CND05920	3.56958	1.83575	3.72e-55	1.66e-54	Up
CND05950	49.658	5.63396	0	0	Up
CND05980	9.62275	3.26645	5.03e-145	5.94e-144	Up
CND06040	16.4292	4.03819	1.58e-261	4.12e-260	Up
CND06160	3.31311	1.72819	1.93e-101	1.54e-100	Up
CND06240	2.3568	1.23683	1.94e-40	6.71e-40	Up
CND06250	2.13642	1.09519	2.32e-58	1.09e-57	Up
CND06350	3.82793	1.93657	1.16e-52	4.94e-52	Up
CND06355	147.936	7.20883	0	0	Up
CND06360	2.51951	1.33314	2.22e-14	4.27e-14	Up
CND06420	4.12393	2.04402	6.16e-72	3.48e-71	Up
CNE00040	12.858	3.6846	0.00218774	0.00276847	Up
CNE00060	3.10123	1.63284	3.17e-06	4.56e-06	Up
CNE00120	5.69678	2.51015	5.55e-226	1.16e-224	Up
CNE00130	8.34391	3.06072	1.3e-110	1.14e-109	Up
CNE00140	2.04316	1.0308	7.29e-25	1.82e-24	Up
CNE00150	3.21834	1.68632	1.72e-64	8.79e-64	Up
CNE00160	2.5159	1.33107	2.06e-38	6.86e-38	Up
CNE00170	5.92451	2.5667	7.83e-94	5.74e-93	Up
CNE00220	5.10099	2.35078	1.16e-36	3.73e-36	Up
CNE00350	14.3814	3.84614	0	0	Up
CNE00390	3.09768	1.63119	1.61e-34	4.94e-34	Up
CNE00400	3.74433	1.90471	2.16e-43	7.9e-43	Up
CNE00430	6.1495	2.62047	0	0	Up
CNE00470	2.58892	1.37235	2.27e-100	1.8e-99	Up
CNE00510	2.35377	1.23497	1.75e-14	3.37e-14	Up
CNE00520	3.59219	1.84486	1.84e-172	2.79e-171	Up
CNE00535	2.2016	1.13855	2.32e-17	4.82e-17	Up
CNE00575	3.8186	1.93305	8.56e-110	7.45e-109	Up
CNE00590	2.00816	1.00587	7.42e-13	1.36e-12	Up
CNE00630	8.66936	3.11593	0	0	Up
CNE00670	2.13491	1.09418	1.45e-93	1.06e-92	Up
CNE00710	123.094	6.94361	0	0	Up
CNE00760	3.34025	1.73996	1.86e-93	1.35e-92	Up
CNE00770	11.5002	3.52358	9.37e-163	1.3e-161	Up
CNE00780	7.96838	2.99429	0	0	Up
CNE00860	2.75065	1.45977	4.15e-08	6.47e-08	Up
CNE00940	105.571	6.72207	1.13e-280	3.33e-279	Up
CNE00950	46.2276	5.53068	4.26e-65	2.2e-64	Up
CNE01050	5.04961	2.33617	8.88e-132	9.59e-131	Up
CNE01060	7.77359	2.95858	7.11e-220	1.44e-218	Up
CNE01070	2.56104	1.35673	1.11e-37	3.65e-37	Up
CNE01080	6.45923	2.69136	7.59e-99	5.87e-98	Up
CNE01090	3.66737	1.87475	6.68e-53	2.86e-52	Up
CNE01140	5.85605	2.54993	0	0	Up
CNE01200	3.36009	1.7485	2.07e-38	6.89e-38	Up
CNE01220	3.4546	1.78852	2.51e-61	1.23e-60	Up
CNE01240	2.12209	1.08549	5.42e-76	3.2e-75	Up
CNE01270	4.23189	2.0813	4.46e-118	4.19e-117	Up
CNE01300	4.81903	2.26874	9.3e-113	8.36e-112	Up
CNE01370	6.31153	2.65799	8.32e-81	5.22e-80	Up
CNE01410	2.81292	1.49207	1.49e-25	3.75e-25	Up
CNE01440	3.29305	1.71942	8.08e-63	4.03e-62	Up
CNE01450	2.27038	1.18294	6.63e-31	1.88e-30	Up
CNE01480	4.21096	2.07415	2.4e-73	1.37e-72	Up
CNE01570	2.75076	1.45983	7.81e-35	2.42e-34	Up
CNE01630	14.6819	3.87597	0	0	Up
CNE01640	3.90845	1.9666	3.64e-111	3.2e-110	Up
CNE01670	2.12656	1.08852	5.26e-26	1.34e-25	Up
CNE01840	2.35886	1.23809	2.05e-31	5.87e-31	Up
CNE01900	3.56923	1.83561	6.05e-71	3.37e-70	Up
CNE01950	2.50553	1.32512	6.38e-168	9.32e-167	Up
CNE01990	3.46191	1.79157	9.37e-50	3.79e-49	Up
CNE02035	3.89209	1.96054	0.00237821	0.00300087	Up
CNE02040	2.34401	1.22898	5.11e-80	3.18e-79	Up
CNE02085	1774.29	10.793	1.4e-46	5.39e-46	Up
CNE02110	2.67492	1.4195	8.92e-33	2.65e-32	Up
CNE02120	8.50096	3.08763	5.56e-204	1.04e-202	Up
CNE02135	7.39731	2.887	7.6e-98	5.79e-97	Up
CNE02190	3.04226	1.60514	2.37e-28	6.32e-28	Up
CNE02240	2.29186	1.19652	1.45e-88	1e-87	Up
CNE02250	2.17784	1.1229	3.71e-54	1.63e-53	Up
CNE02435	25.724	4.68504	8.28e-201	1.53e-199	Up
CNE02475	2.20428	1.1403	1.56e-16	3.18e-16	Up
CNE02600	5.06597	2.34084	5.12e-85	3.36e-84	Up
CNE02620	12.5651	3.65135	0	0	Up
CNE02630	6.84727	2.77553	0	0	Up
CNE02640	2.58146	1.36819	1.56e-41	5.51e-41	Up
CNE02780	2.20284	1.13937	3.37e-32	9.85e-32	Up
CNE02830	4.80934	2.26584	6.91e-152	8.7e-151	Up
CNE02840	4.29487	2.10261	4.11e-35	1.28e-34	Up
CNE02910	2.2866	1.1932	6.55e-40	2.25e-39	Up
CNE03100	5.14008	2.36179	1.75e-57	8.1e-57	Up
CNE03110	2.72009	1.44365	2.8e-157	3.7e-156	Up
CNE03140	2.50059	1.32227	6.01e-70	3.3e-69	Up
CNE03150	3.03471	1.60156	1.07e-35	3.36e-35	Up
CNE03200	2.40889	1.26837	9.01e-93	6.52e-92	Up
CNE03240	9.43516	3.23805	1.42e-231	3.07e-230	Up
CNE03340	2.43633	1.28471	9.96e-64	5.03e-63	Up
CNE03400	2.53744	1.34337	7.11e-78	4.29e-77	Up
CNE03430	2.14573	1.10147	2.62e-121	2.53e-120	Up
CNE03463	7.72848	2.95019	1.45e-54	6.4e-54	Up
CNE03525	274.118	8.09865	0	0	Up
CNE03560	2.07952	1.05625	1.02e-30	2.86e-30	Up
CNE03670	4.08596	2.03068	7.48e-47	2.89e-46	Up
CNE03680	4.63953	2.21398	4e-82	2.54e-81	Up
CNE03700	2.81206	1.49163	6.65e-91	4.72e-90	Up
CNE03740	2.18411	1.12704	4.14e-107	3.48e-106	Up
CNE03810	4.24163	2.08462	7.15e-93	5.18e-92	Up
CNE03890	2.13321	1.09303	1.9e-30	5.3e-30	Up
CNE03900	6.82491	2.77081	1.9e-42	6.81e-42	Up
CNE03970	2.15479	1.10754	1.16e-27	3.05e-27	Up
CNE04055	3.26367	1.7065	1.17e-19	2.58e-19	Up
CNE04080	15.5304	3.95702	1.89e-118	1.78e-117	Up
CNE04120	11.3621	3.50615	2.56e-287	7.91e-286	Up
CNE04190	4.346	2.11969	4.44e-98	3.39e-97	Up
CNE04330	7.51686	2.91013	4.42e-162	6.12e-161	Up
CNE04350	2.10437	1.07339	8.31e-24	2.02e-23	Up
CNE04460	2.66186	1.41244	7.55e-39	2.53e-38	Up
CNE04480	46.9357	5.55261	0	0	Up
CNE04520	5.84549	2.54732	5.58e-89	3.87e-88	Up
CNE04580	2.25129	1.17075	1.1e-27	2.89e-27	Up
CNE04650	2.71941	1.44329	1.61e-107	1.36e-106	Up
CNE04660	5.65293	2.499	1.26e-85	8.3e-85	Up
CNE04670	2.83604	1.50388	5.2e-47	2.02e-46	Up
CNE04720	3.30051	1.72269	1.46e-61	7.13e-61	Up
CNE04740	2.32569	1.21766	2e-27	5.25e-27	Up
CNE04810	5.35533	2.42098	4.69e-38	1.55e-37	Up
CNE04820	7.43797	2.89491	2.71e-130	2.88e-129	Up
CNE04860	15.8098	3.98275	0	0	Up
CNE04880	2.11568	1.08112	1.52e-84	9.91e-84	Up
CNE04910	11.0939	3.47169	0	0	Up
CNE04930	3.99155	1.99695	1.33e-58	6.24e-58	Up
CNE04950	3.23157	1.69223	9.46e-32	2.74e-31	Up
CNE05070	4.2068	2.07272	6.14e-141	7.07e-140	Up
CNE05170	2.16749	1.11603	3.71e-87	2.49e-86	Up
CNE05230	5.24205	2.39013	1.14e-08	1.82e-08	Up
CNE05250	3.97448	1.99077	0.00155367	0.00198283	Up
CNF00010	2.51725	1.33185	3.53e-16	7.13e-16	Up
CNF00020	6.16324	2.62369	1.35e-62	6.72e-62	Up
CNF00165	2.84002	1.5059	5.92e-63	2.96e-62	Up
CNF00230	9.7647	3.28758	0	0	Up
CNF00240	2.89799	1.53505	4.33e-25	1.08e-24	Up
CNF00300	2.64007	1.40058	1.96e-48	7.76e-48	Up
CNF00350	5.87508	2.55461	3.04e-111	2.68e-110	Up
CNF00380	2.88672	1.52943	1.1e-14	2.14e-14	Up
CNF00460	3.16408	1.66179	9.82e-46	3.73e-45	Up
CNF00500	3.21282	1.68384	9.4e-235	2.1e-233	Up
CNF00510	8.62447	3.10844	9.37e-241	2.19e-239	Up
CNF00590	2.32808	1.21914	2.07e-34	6.34e-34	Up
CNF00600	2.65836	1.41054	1.35e-31	3.89e-31	Up
CNF00610	34.5336	5.10993	0	0	Up
CNF00680	2.47192	1.30563	2.06e-50	8.46e-50	Up
CNF00690	7.70559	2.94591	3.41e-21	7.74e-21	Up
CNF00790	2.80955	1.49034	9.22e-57	4.22e-56	Up
CNF00800	2.75473	1.46191	7.13e-139	8.09e-138	Up
CNF00880	5.37548	2.42639	3.14e-88	2.14e-87	Up
CNF00890	2.18725	1.12912	1.53e-15	3.04e-15	Up
CNF00990	3.30314	1.72384	1.16e-81	7.35e-81	Up
CNF01000	2.38194	1.25214	5.8e-22	1.35e-21	Up
CNF01030	4.84731	2.27718	2.89e-61	1.41e-60	Up
CNF01040	3.37921	1.75669	6.13e-17	1.26e-16	Up
CNF01060	7.4013	2.88778	1.09e-129	1.16e-128	Up
CNF01070	19.8412	4.31043	0	0	Up
CNF01090	2.11375	1.0798	1.55e-17	3.25e-17	Up
CNF01120	9.78907	3.29117	0	0	Up
CNF01130	2.0073	1.00526	6.34e-45	2.39e-44	Up
CNF01165	4.07075	2.02529	2.21e-77	1.32e-76	Up
CNF01220	6.15045	2.62069	1.86e-191	3.22e-190	Up
CNF01240	2.61787	1.38839	2.71e-36	8.66e-36	Up
CNF01430	2.69799	1.43189	6.32e-52	2.66e-51	Up
CNF01440	2.06191	1.04398	5.13e-17	1.06e-16	Up
CNF01460	26.4577	4.72562	0	0	Up
CNF01470	25.5929	4.67767	0	0	Up
CNF01490	5.92341	2.56643	3.16e-100	2.49e-99	Up
CNF01610	2.42617	1.27868	1.84e-159	2.5e-158	Up
CNF01660	2.48317	1.31219	3.27e-68	1.76e-67	Up
CNF01780	2.00989	1.00711	6.91e-43	2.49e-42	Up
CNF01800	5.65368	2.49919	1.04e-234	2.32e-233	Up
CNF01820	2.5567	1.35428	1.86e-149	2.28e-148	Up
CNF01915	63.9549	5.99898	0	0	Up
CNF02000	109.395	6.7734	0	0	Up
CNF02040	3.69913	1.88719	5.38e-148	6.52e-147	Up
CNF02120	15.1216	3.91854	8.07e-269	2.19e-267	Up
CNF02145	3.11561	1.63951	5.9e-10	9.81e-10	Up
CNF02210	10.1328	3.34097	1.26e-209	2.42e-208	Up
CNF02230	4.42393	2.14533	2.98e-100	2.35e-99	Up
CNF02240	2.42135	1.27581	3.48e-52	1.47e-51	Up
CNF02315	10.0928	3.33526	3.38e-112	3.03e-111	Up
CNF02370	2.80475	1.48787	4e-47	1.55e-46	Up
CNF02380	4.11097	2.03948	2.4e-64	1.22e-63	Up
CNF02385	3.68815	1.8829	1.4e-14	2.7e-14	Up
CNF02395	10.1867	3.34861	1.8e-225	3.75e-224	Up
CNF02415	4.85425	2.27925	5.31e-104	4.34e-103	Up
CNF02440	1199.95	10.2288	0	0	Up
CNF02600	2.05383	1.03832	3.3e-05	4.56e-05	Up
CNF02810	29.0614	4.86103	0	0	Up
CNF02910	11.6207	3.53862	0	0	Up
CNF02920	3.44186	1.78319	1.13e-89	7.86e-89	Up
CNF02960	8.39008	3.06868	0	0	Up
CNF02980	2.52607	1.3369	1.77e-75	1.04e-74	Up
CNF03170	5.12698	2.35811	2.33e-91	1.66e-90	Up
CNF03180	2.92922	1.55052	1.39e-49	5.62e-49	Up
CNF03425	6.97396	2.80198	0	0	Up
CNF03510	2.384	1.25339	2.83e-35	8.84e-35	Up
CNF03580	2.9287	1.55026	1.23e-109	1.07e-108	Up
CNF03620	7.18088	2.84416	1.83e-301	5.94e-300	Up
CNF03730	2.16397	1.11368	3.74e-64	1.9e-63	Up
CNF03810	9.51984	3.25094	1.23e-144	1.44e-143	Up
CNF03860	2.00216	1.00156	7.69e-48	3.02e-47	Up
CNF03890	2.55532	1.3535	3.46e-40	1.19e-39	Up
CNF03900	3.05731	1.61226	1.74e-70	9.61e-70	Up
CNF03960	6.7685	2.75884	4.55e-80	2.84e-79	Up
CNF03985	8.94956	3.16182	1.45e-33	4.38e-33	Up
CNF04005	5.65428	2.49934	3.88e-168	5.69e-167	Up
CNF04035	55.0486	5.78263	0	0	Up
CNF04050	3.58478	1.84189	1.3e-97	9.91e-97	Up
CNF04090	2.4683	1.30352	1.05e-66	5.57e-66	Up
CNF04120	2.0745	1.05276	3.21e-11	5.59e-11	Up
CNF04250	17.243	4.10794	0	0	Up
CNF04390	2.53035	1.33933	6.22e-93	4.5e-92	Up
CNF04400	10.0691	3.33186	0	0	Up
CNF04410	6.70081	2.74433	1.16e-87	7.82e-87	Up
CNF04420	4.73842	2.24441	1.49e-44	5.56e-44	Up
CNF04430	44.7787	5.48474	0	0	Up
CNF04470	2.61834	1.38865	1.21e-41	4.29e-41	Up
CNF04480	2.24813	1.16873	2.22e-50	9.11e-50	Up
CNF04560	16.066	4.00594	0	0	Up
CNF04580	2.25821	1.17518	4.13e-18	8.76e-18	Up
CNF04600	7.06549	2.82079	4.21e-183	6.87e-182	Up
CNF04660	2.39011	1.25708	1.01e-38	3.39e-38	Up
CNF04770	4.57333	2.19325	6.81e-66	3.55e-65	Up
CNF04780	6.82615	2.77107	1.82e-88	1.25e-87	Up
CNF04790	4.07941	2.02836	1.24e-76	7.4e-76	Up
CNF04900	5.34019	2.41689	2.3e-159	3.11e-158	Up
CNF04930	16.8661	4.07605	1.05e-53	4.57e-53	Up
CNG00010	3.06756	1.61709	4.41e-44	1.63e-43	Up
CNG00020	2.53083	1.33961	4.38e-68	2.35e-67	Up
CNG00050	2.10608	1.07456	2.29e-35	7.15e-35	Up
CNG00060	2.67868	1.42152	1.42e-19	3.13e-19	Up
CNG00305	38.8135	5.27849	0	0	Up
CNG00350	2.38212	1.25225	3.56e-23	8.54e-23	Up
CNG00370	8.09755	3.01749	2.13e-185	3.53e-184	Up
CNG00380	2.48003	1.31036	6.07e-16	1.22e-15	Up
CNG00390	4.99112	2.31936	6.69e-78	4.04e-77	Up
CNG00400	8.18673	3.03329	9.87e-80	6.13e-79	Up
CNG00430	4.80617	2.26489	6.28e-161	8.64e-160	Up
CNG00440	2.55791	1.35497	4.8e-37	1.56e-36	Up
CNG00445	4.96438	2.31161	1.83e-88	1.26e-87	Up
CNG00470	27.2319	4.76723	3.41e-216	6.83e-215	Up
CNG00500	4.69161	2.23008	9.92e-70	5.4e-69	Up
CNG00520	2.62871	1.39435	2.17e-75	1.27e-74	Up
CNG00690	3.6767	1.87841	3.62e-61	1.76e-60	Up
CNG00700	2.24213	1.16487	1.06e-73	6.11e-73	Up
CNG00720	2.41278	1.2707	1.6e-13	3e-13	Up
CNG00820	2.72362	1.44552	2.77e-104	2.27e-103	Up
CNG00870	2.29347	1.19753	2.92e-53	1.26e-52	Up
CNG00890	11.6897	3.54717	0	0	Up
CNG00970	3.4526	1.78768	7.43e-72	4.19e-71	Up
CNG01010	15.7286	3.97532	2.57e-210	5.01e-209	Up
CNG01105	2.29395	1.19784	3.49e-21	7.93e-21	Up
CNG01110	6.6639	2.73637	1.99e-251	4.96e-250	Up
CNG01120	4.83608	2.27384	4.47e-204	8.43e-203	Up
CNG01170	3.38154	1.75768	1.27e-09	2.09e-09	Up
CNG01240	5.31336	2.40962	2.49e-193	4.4e-192	Up
CNG01250	3.22812	1.69069	7.82e-44	2.88e-43	Up
CNG01260	3.23585	1.69414	7.9e-107	6.63e-106	Up
CNG01270	20.3329	4.34574	0	0	Up
CNG01280	4.28375	2.09887	3.73e-30	1.04e-29	Up
CNG01325	7.19548	2.84709	0	0	Up
CNG01370	3.36457	1.75042	1.48e-33	4.46e-33	Up
CNG01380	2.01313	1.00944	2.75e-25	6.92e-25	Up
CNG01485	2.08185	1.05787	2.71e-51	1.13e-50	Up
CNG01530	2.95581	1.56355	1.58e-102	1.27e-101	Up
CNG01540	3.43942	1.78216	3.08e-55	1.38e-54	Up
CNG01560	2.15211	1.10575	1.24e-33	3.75e-33	Up
CNG01570	3.69406	1.88521	9.02e-12	1.6e-11	Up
CNG01760	4.72186	2.23936	2.63e-145	3.13e-144	Up
CNG01780	11.2558	3.4926	3.45e-243	8.22e-242	Up
CNG01790	5.39041	2.43039	8.2e-154	1.05e-152	Up
CNG01830	2.01579	1.01134	1.67e-11	2.93e-11	Up
CNG01860	219.666	7.77917	3.98e-150	4.9e-149	Up
CNG01950	3.38187	1.75782	9.45e-85	6.18e-84	Up
CNG01955	10.1242	3.33974	2.67e-253	6.67e-252	Up
CNG01990	3.23492	1.69373	3.94e-113	3.55e-112	Up
CNG02000	3.82388	1.93504	1.14e-17	2.4e-17	Up
CNG02160	32.7461	5.03325	0	0	Up
CNG02240	2.63741	1.39912	6.36e-07	9.46e-07	Up
CNG02245	3.16731	1.66326	2.64e-50	1.08e-49	Up
CNG02330	3.55605	1.83028	9.36e-69	5.07e-68	Up
CNG02350	2.507	1.32596	4.62e-45	1.74e-44	Up
CNG02510	3.26809	1.70845	3.87e-201	7.18e-200	Up
CNG02515	10.6101	3.40736	4.13e-23	9.88e-23	Up
CNG02520	5.04561	2.33503	8.8e-250	2.17e-248	Up
CNG02620	2.52656	1.33718	6.99e-84	4.51e-83	Up
CNG02720	6.35006	2.66677	2.18e-302	7.12e-301	Up
CNG02750	2.90442	1.53825	2.18e-34	6.68e-34	Up
CNG02820	2.92391	1.5479	6.66e-31	1.88e-30	Up
CNG02825	7.08812	2.8254	3.04e-126	3.11e-125	Up
CNG02835	2.92941	1.55061	6.07e-36	1.93e-35	Up
CNG02850	2.61591	1.38731	7.05e-51	2.92e-50	Up
CNG02930	2.57633	1.36532	1.03e-52	4.39e-52	Up
CNG02980	4.33914	2.11741	1.36e-57	6.3e-57	Up
CNG03000	2.01896	1.01361	9.96e-33	2.95e-32	Up
CNG03010	7.27259	2.86247	8.21e-71	4.56e-70	Up
CNG03050	14.6118	3.86906	0	0	Up
CNG03085	11.6381	3.54079	3.75e-190	6.44e-189	Up
CNG03170	2.60679	1.38228	4.35e-38	1.44e-37	Up
CNG03250	2.26798	1.18141	6.33e-48	2.49e-47	Up
CNG03310	2.41474	1.27187	6.43e-139	7.31e-138	Up
CNG03340	4.53922	2.18244	1.27e-39	4.35e-39	Up
CNG03380	2.90475	1.53841	9.22e-46	3.5e-45	Up
CNG03390	6.22068	2.63707	9.13e-241	2.14e-239	Up
CNG03400	3.13473	1.64834	5.52e-34	1.67e-33	Up
CNG03495	118.087	6.8837	0	0	Up
CNG03600	9.77741	3.28945	3.41e-137	3.81e-136	Up
CNG03650	3.54688	1.82655	2.69e-33	8.09e-33	Up
CNG03655	32.5191	5.02322	0	0	Up
CNG03725	4.0446	2.016	1.2e-37	3.93e-37	Up
CNG03755	21.0121	4.39315	0	0	Up
CNG03760	3.11943	1.64128	1.18e-53	5.14e-53	Up
CNG03875	2.9601	1.56565	2.73e-06	3.94e-06	Up
CNG03890	4.20405	2.07178	3.79e-156	4.93e-155	Up
CNG03895	3.29151	1.71875	1.01e-101	8.07e-101	Up
CNG03900	5.59806	2.48493	1.02e-164	1.44e-163	Up
CNG03950	2.34999	1.23265	1.21e-22	2.86e-22	Up
CNG03985	81.1095	6.3418	0	0	Up
CNG04030	2.01731	1.01243	1.74e-09	2.85e-09	Up
CNG04070	2.84901	1.51046	2.27e-74	1.31e-73	Up
CNG04090	2.09173	1.0647	1.09e-43	3.99e-43	Up
CNG04125	2.56288	1.35777	4.64e-65	2.39e-64	Up
CNG04200	2.81712	1.49422	2.33e-38	7.74e-38	Up
CNG04220	6.91657	2.79006	2.18e-81	1.37e-80	Up
CNG04230	4.58877	2.19811	1.27e-96	9.55e-96	Up
CNG04235	33.2697	5.05614	0	0	Up
CNG04300	7.17885	2.84375	0	0	Up
CNG04310	2.18643	1.12857	3.7e-110	3.23e-109	Up
CNG04340	2.93972	1.55568	2.94e-101	2.33e-100	Up
CNG04380	2.22663	1.15486	1.68e-31	4.83e-31	Up
CNG04460	2.08065	1.05704	3.68e-21	8.35e-21	Up
CNG04470	4.973	2.31412	2.66e-153	3.38e-152	Up
CNG04480	6.01937	2.58961	2.31e-100	1.83e-99	Up
CNG04550	2.22729	1.15529	3.83e-49	1.54e-48	Up
CNG04575	3.39961	1.76537	0.00178251	0.00226656	Up
CNG04630	3.27444	1.71125	7.89e-53	3.38e-52	Up
CNH00020	25.176	4.65398	3.02e-202	5.62e-201	Up
CNH00070	4.31806	2.11038	1.49e-135	1.64e-134	Up
CNH00075	11.1954	3.48483	0	0	Up
CNH00110	25.1612	4.65313	2.42e-143	2.83e-142	Up
CNH00150	2.59178	1.37395	4.76e-54	2.08e-53	Up
CNH00160	17.128	4.09828	7.16e-119	6.76e-118	Up
CNH00235	4.8362	2.27387	1.4e-95	1.04e-94	Up
CNH00280	2.49971	1.32176	1.59e-20	3.57e-20	Up
CNH00320	9.41356	3.23474	0	0	Up
CNH00390	3.15626	1.65821	2.06e-48	8.14e-48	Up
CNH00400	3.24597	1.69865	3.05e-184	5.02e-183	Up
CNH00470	2.07192	1.05096	8.61e-28	2.27e-27	Up
CNH00480	2.82789	1.49973	4.8e-58	2.24e-57	Up
CNH00495	11.0244	3.46262	1.36e-195	2.42e-194	Up
CNH00550	2.34933	1.23225	8.56e-62	4.2e-61	Up
CNH00700	3.37872	1.75648	2.99e-54	1.32e-53	Up
CNH00710	2.01364	1.00981	9.41e-12	1.67e-11	Up
CNH00713	2.53012	1.3392	1.19e-09	1.96e-09	Up
CNH00720	2.87053	1.52131	1.43e-180	2.3e-179	Up
CNH00760	2.54806	1.3494	2.94e-41	1.03e-40	Up
CNH00795	7.67063	2.93935	4.45e-78	2.69e-77	Up
CNH00850	2.11627	1.08152	3.8e-53	1.64e-52	Up
CNH00933	21.2158	4.40707	0.000124474	0.000167583	Up
CNH00935	573.357	9.16329	3.33e-232	7.33e-231	Up
CNH00970	5.53043	2.46739	1.66e-74	9.6e-74	Up
CNH00980	13.8954	3.79654	0	0	Up
CNH01020	3.87611	1.95461	1.95e-50	8.01e-50	Up
CNH01050	3.16937	1.6642	6.93e-36	2.19e-35	Up
CNH01140	30.4202	4.92696	8.96e-249	2.19e-247	Up
CNH01150	3.35064	1.74444	2.72e-66	1.43e-65	Up
CNH01200	4.96758	2.31254	2.11e-36	6.78e-36	Up
CNH01210	2.28994	1.19531	1.98e-31	5.67e-31	Up
CNH01273	5.45501	2.44758	2.75e-236	6.24e-235	Up
CNH01277	2.83412	1.5029	1.42e-07	2.17e-07	Up
CNH01300	2.0596	1.04237	2.61e-52	1.11e-51	Up
CNH01310	74.7211	6.22344	0	0	Up
CNH01320	2.83396	1.50282	1.58e-43	5.78e-43	Up
CNH01330	2.17699	1.12233	2.1e-18	4.49e-18	Up
CNH01350	4.16449	2.05814	1.82e-229	3.89e-228	Up
CNH01365	2.38334	1.25299	1.96e-41	6.92e-41	Up
CNH01403	2.74543	1.45703	3.1e-07	4.67e-07	Up
CNH01560	4.91627	2.29756	2.07e-138	2.32e-137	Up
CNH01570	3.61401	1.8536	6.64e-61	3.22e-60	Up
CNH01660	4.59042	2.19862	6.24e-254	1.58e-252	Up
CNH01665	11.6611	3.54363	2.62e-202	4.89e-201	Up
CNH01740	9.3937	3.23169	0	0	Up
CNH01750	5.88197	2.5563	0	0	Up
CNH01780	2.03138	1.02246	9.52e-36	3e-35	Up
CNH01790	2.19214	1.13234	6.14e-19	1.33e-18	Up
CNH01900	2.20435	1.14035	5.17e-75	3.01e-74	Up
CNH01910	2.04934	1.03516	3.34e-23	8.01e-23	Up
CNH01920	2.92201	1.54696	4.9e-130	5.2e-129	Up
CNH02070	4.81933	2.26883	4.4e-229	9.33e-228	Up
CNH02180	3.38474	1.75905	2.75e-08	4.32e-08	Up
CNH02190	3.06332	1.6151	7.67e-61	3.71e-60	Up
CNH02265	6.52196	2.70531	9.81e-107	8.22e-106	Up
CNH02300	3.90386	1.9649	1.26e-173	1.94e-172	Up
CNH02310	16.8234	4.0724	0	0	Up
CNH02350	16.1347	4.0121	6.92e-47	2.68e-46	Up
CNH02375	2.26843	1.18169	2.55e-44	9.48e-44	Up
CNH02380	8.79884	3.13731	2.71e-263	7.17e-262	Up
CNH02410	7.04257	2.8161	8.87e-181	1.43e-179	Up
CNH02460	2.04985	1.03552	4.13e-27	1.08e-26	Up
CNH02490	3.62172	1.85667	3.11e-62	1.54e-61	Up
CNH02500	14.0121	3.8086	0	0	Up
CNH02570	3.44508	1.78454	3.28e-175	5.08e-174	Up
CNH02735	20.4315	4.35272	1.54e-247	3.75e-246	Up
CNH02800	3.13182	1.647	8.82e-172	1.33e-170	Up
CNH02815	2.31757	1.21261	1.53e-14	2.97e-14	Up
CNH02825	2.66975	1.4167	2.23e-75	1.31e-74	Up
CNH02900	3.4699	1.79489	1.89e-94	1.39e-93	Up
CNH02920	4.55754	2.18825	1.55e-49	6.27e-49	Up
CNH02970	5.56942	2.47753	2.87e-156	3.74e-155	Up
CNH02990	4.08083	2.02886	1.19e-49	4.81e-49	Up
CNH03050	3.34752	1.74309	1.35e-51	5.67e-51	Up
CNH03060	4.33475	2.11595	5.13e-53	2.21e-52	Up
CNH03090	15.8813	3.98926	0	0	Up
CNH03110	2.62886	1.39444	9.4e-41	3.26e-40	Up
CNH03170	5.69964	2.51087	3.77e-149	4.6e-148	Up
CNH03200	4.41217	2.14149	4.55e-105	3.75e-104	Up
CNH03250	3.81043	1.92995	1.85e-58	8.7e-58	Up
CNH03280	2.1602	1.11117	5.05e-75	2.95e-74	Up
CNH03290	8.17028	3.03039	2.37e-218	4.8e-217	Up
CNH03310	3.48936	1.80296	3.41e-41	1.19e-40	Up
CNH03320	3.79984	1.92594	5.3e-49	2.12e-48	Up
CNH03330	2.85281	1.51238	7.25e-73	4.12e-72	Up
CNH03390	2.01899	1.01364	2.69e-23	6.46e-23	Up
CNH03415	7.20016	2.84803	3.16e-221	6.46e-220	Up
CNH03420	6.40655	2.67955	6.1e-106	5.06e-105	Up
CNH03475	8.01035	3.00187	4.3e-134	4.69e-133	Up
CNH03560	23.3881	4.5477	0	0	Up
CNH03600	2.44489	1.28977	1.44e-32	4.23e-32	Up
CNH03640	3.58996	1.84397	3.38e-43	1.23e-42	Up
CNH03660	85.4728	6.41739	6.89e-13	1.27e-12	Up
CNH03700	2.09845	1.06933	7.68e-10	1.27e-09	Up
CNH03740	3.88647	1.95846	4.17e-15	8.21e-15	Up
CNH03790	3.1636	1.66157	1.89e-12	3.43e-12	Up
CNH03820	41.5222	5.37581	4.9e-06	7e-06	Up
CNI00100	10.5392	3.39769	2.33e-223	4.82e-222	Up
CNI00210	2.80496	1.48798	9.85e-12	1.75e-11	Up
CNI00310	2.31857	1.21324	7.04e-28	1.86e-27	Up
CNI00370	3.18339	1.67057	3.08e-126	3.15e-125	Up
CNI00490	3.36264	1.74959	9.78e-34	2.95e-33	Up
CNI00500	2.65238	1.40729	8.28e-24	2.01e-23	Up
CNI00530	2.56259	1.3576	1.49e-47	5.8e-47	Up
CNI00625	34.7777	5.12009	1.32e-182	2.15e-181	Up
CNI00650	2.23007	1.15709	6.13e-23	1.46e-22	Up
CNI00680	2.84798	1.50994	4.72e-44	1.74e-43	Up
CNI00705	8.34974	3.06173	1.39e-48	5.54e-48	Up
CNI00710	3.63275	1.86106	5.19e-100	4.07e-99	Up
CNI00730	4.64284	2.21501	9.04e-290	2.82e-288	Up
CNI00760	9.84725	3.29972	0	0	Up
CNI00810	3.01821	1.59369	1e-78	6.13e-78	Up
CNI00820	2.42066	1.2754	2.77e-20	6.16e-20	Up
CNI00850	2.42055	1.27534	1.8e-25	4.54e-25	Up
CNI00970	9.90124	3.30761	0	0	Up
CNI00990	8.12898	3.02307	4.19e-82	2.66e-81	Up
CNI01000	3.88548	1.95809	2.94e-89	2.05e-88	Up
CNI01005	4.54198	2.18332	1.7e-82	1.09e-81	Up
CNI01030	14.2525	3.83314	4.5e-169	6.68e-168	Up
CNI01210	2.68976	1.42747	5.92e-17	1.22e-16	Up
CNI01295	4.60249	2.20241	3.64e-34	1.11e-33	Up
CNI01300	7.96873	2.99435	0	0	Up
CNI01340	2.32805	1.21912	2.22e-32	6.5e-32	Up
CNI01355	3.2822	1.71466	1.79e-43	6.55e-43	Up
CNI01360	2.07807	1.05525	3.33e-43	1.21e-42	Up
CNI01380	2.11809	1.08277	1.1e-24	2.74e-24	Up
CNI01440	10.2316	3.35495	2.71e-86	1.8e-85	Up
CNI01530	3.45858	1.79018	1.86e-45	7.04e-45	Up
CNI01540	2.77302	1.47146	1.88e-138	2.13e-137	Up
CNI01560	4.80735	2.26524	5.82e-257	1.49e-255	Up
CNI01580	7.57583	2.9214	8.6e-130	9.12e-129	Up
CNI01610	4.09972	2.03553	2.82e-86	1.87e-85	Up
CNI01730	4.33403	2.11571	1.51e-160	2.07e-159	Up
CNI01760	2.70672	1.43655	3.09e-75	1.81e-74	Up
CNI01790	3.95905	1.98516	9.28e-29	2.5e-28	Up
CNI01820	2.4476	1.29137	1.05e-14	2.03e-14	Up
CNI01830	3.8439	1.94257	2.45e-52	1.04e-51	Up
CNI01870	3.99234	1.99723	8.91e-123	8.77e-122	Up
CNI01890	2.61918	1.38912	3.25e-54	1.43e-53	Up
CNI01930	11.2354	3.48998	4.53e-187	7.6e-186	Up
CNI02020	3.50984	1.8114	2.58e-61	1.26e-60	Up
CNI02040	7.90418	2.98262	0	0	Up
CNI02050	5.09714	2.34969	0	0	Up
CNI02060	3.01117	1.59032	1.77e-79	1.09e-78	Up
CNI02070	5.66985	2.50331	3.85e-126	3.93e-125	Up
CNI02080	2.56882	1.36111	3.3e-33	9.92e-33	Up
CNI02120	3.77851	1.91782	2.48e-123	2.45e-122	Up
CNI02160	4.77598	2.2558	9.22e-54	4.02e-53	Up
CNI02180	4.44304	2.15155	6.76e-117	6.26e-116	Up
CNI02260	5.6064	2.48707	6.87e-69	3.72e-68	Up
CNI02270	6.19365	2.63079	9.4e-68	5.02e-67	Up
CNI02290	2.23192	1.15829	4.08e-65	2.1e-64	Up
CNI02340	3.25804	1.704	8e-90	5.63e-89	Up
CNI02350	4.32328	2.11213	2.05e-102	1.65e-101	Up
CNI02420	2.3479	1.23137	5.69e-65	2.92e-64	Up
CNI02510	4.3691	2.12733	1.63e-57	7.56e-57	Up
CNI02610	3.11536	1.6394	1.89e-60	9.09e-60	Up
CNI02660	2.95137	1.56138	1.26e-31	3.65e-31	Up
CNI02690	5.32143	2.41181	1.82e-97	1.38e-96	Up
CNI02740	4.66265	2.22115	1.47e-265	3.94e-264	Up
CNI02750	2.50283	1.32356	1.18e-55	5.32e-55	Up
CNI02770	2.116	1.08134	7.54e-28	1.99e-27	Up
CNI02780	157.453	7.29878	4.24e-08	6.61e-08	Up
CNI02805	3.49091	1.8036	1.51e-52	6.42e-52	Up
CNI02810	13.1163	3.71329	0	0	Up
CNI02850	2.67378	1.41888	3.79e-32	1.1e-31	Up
CNI02910	2.47023	1.30465	1.39e-06	2.04e-06	Up
CNI02965	4.88556	2.28852	2.04e-73	1.17e-72	Up
CNI02990	6.10836	2.61078	5.79e-107	4.86e-106	Up
CNI03075	10.9672	3.45512	7.33e-29	1.99e-28	Up
CNI03120	2.48364	1.31246	4.97e-26	1.27e-25	Up
CNI03220	2.66939	1.41651	3.15e-39	1.07e-38	Up
CNI03260	2.9185	1.54523	9.43e-74	5.42e-73	Up
CNI03390	4.6509	2.21751	2.42e-65	1.26e-64	Up
CNI03400	6.98843	2.80497	2.87e-178	4.51e-177	Up
CNI03450	4.87868	2.28649	7.76e-192	1.35e-190	Up
CNI03510	11.9853	3.58319	7e-242	1.65e-240	Up
CNI03590	7.73648	2.95168	4.58e-240	1.06e-238	Up
CNI03640	2.87555	1.52384	3.61e-37	1.17e-36	Up
CNI03660	3.1867	1.67206	2.4e-34	7.32e-34	Up
CNI03690	4.10497	2.03737	2.02e-284	6.2e-283	Up
CNI03820	4.59035	2.19861	6.61e-174	1.02e-172	Up
CNI03830	2.10783	1.07576	4.81e-25	1.2e-24	Up
CNI03840	2.34765	1.23122	1.02e-92	7.35e-92	Up
CNI03890	2.31789	1.21281	4.53e-33	1.35e-32	Up
CNI03920	3.15241	1.65645	1.92e-34	5.89e-34	Up
CNI04040	2.00673	1.00485	1.13e-53	4.94e-53	Up
CNI04130	2.12938	1.09044	2.31e-44	8.6e-44	Up
CNI04140	4.58904	2.19819	2.74e-167	3.96e-166	Up
CNI04420	3.96511	1.98736	5.74e-145	6.77e-144	Up
CNJ00030	2.6642	1.4137	1.51e-66	7.97e-66	Up
CNJ00050	2.29873	1.20084	6.63e-88	4.5e-87	Up
CNJ00060	3.7275	1.89821	0	0	Up
CNJ00070	4.07902	2.02822	2.04e-57	9.4e-57	Up
CNJ00090	3.42234	1.77498	2.04e-41	7.19e-41	Up
CNJ00110	3.60036	1.84814	1.16e-78	7.09e-78	Up
CNJ00140	3.98437	1.99435	2.18e-230	4.71e-229	Up
CNJ00240	2.92986	1.55083	1.49e-50	6.14e-50	Up
CNJ00270	2.35198	1.23387	0.000228518	0.000303791	Up
CNJ00290	2.71246	1.4396	1.82e-39	6.18e-39	Up
CNJ00310	5.08081	2.34506	4.67e-126	4.75e-125	Up
CNJ00400	2.05984	1.04253	3.02e-34	9.19e-34	Up
CNJ00495	3.36682	1.75139	4.94e-06	7.05e-06	Up
CNJ00560	5.79636	2.53515	5.24e-154	6.7e-153	Up
CNJ00580	2.29253	1.19694	6.44e-28	1.71e-27	Up
CNJ00590	3.62986	1.85991	5.94e-126	6.03e-125	Up
CNJ00610	3.17344	1.66605	3.39e-173	5.19e-172	Up
CNJ00630	3.52387	1.81716	2.09e-54	9.23e-54	Up
CNJ00710	6.26924	2.64829	1.15e-151	1.44e-150	Up
CNJ00730	4.52343	2.17742	0	0	Up
CNJ00760	12.2687	3.61692	0	0	Up
CNJ00920	6.40182	2.67848	7.32e-262	1.92e-260	Up
CNJ00965	3.75049	1.90708	2.94e-100	2.33e-99	Up
CNJ01130	2.02609	1.0187	1.51e-24	3.72e-24	Up
CNJ01135	2.05521	1.03929	2.09e-27	5.48e-27	Up
CNJ01220	42.0065	5.39254	0	0	Up
CNJ01350	5.41632	2.43731	4.16e-12	7.47e-12	Up
CNJ01360	4.24751	2.08662	9.71e-78	5.84e-77	Up
CNJ01380	2.54876	1.3498	5.34e-28	1.41e-27	Up
CNJ01390	10.5059	3.39312	0	0	Up
CNJ01590	3.889	1.9594	1.25e-82	7.99e-82	Up
CNJ01600	3.47623	1.79753	3.61e-59	1.71e-58	Up
CNJ01650	3.69162	1.88425	1.03e-175	1.61e-174	Up
CNJ01660	2.30617	1.2055	6.1e-36	1.94e-35	Up
CNJ01670	8.64884	3.11251	2.89e-137	3.23e-136	Up
CNJ01770	2.01661	1.01194	4.04e-46	1.54e-45	Up
CNJ01775	2.29083	1.19587	4.51e-45	1.7e-44	Up
CNJ01800	2.27885	1.18831	4.3e-26	1.1e-25	Up
CNJ01840	3.88323	1.95726	4.17e-189	7.12e-188	Up
CNJ01850	2.04204	1.03001	1.38e-46	5.31e-46	Up
CNJ01880	7.80429	2.96427	1.48e-146	1.79e-145	Up
CNJ01890	15.4126	3.94603	0	0	Up
CNJ01900	4.68092	2.22679	1.09e-229	2.34e-228	Up
CNJ01960	2.65616	1.40934	2.3e-59	1.09e-58	Up
CNJ01970	2.14113	1.09837	8.48e-48	3.33e-47	Up
CNJ01990	2.15524	1.10785	4.12e-23	9.85e-23	Up
CNJ02020	20.3649	4.34801	3.54e-157	4.65e-156	Up
CNJ02065	3.85932	1.94835	1.29e-13	2.43e-13	Up
CNJ02110	2.56926	1.36136	5.17e-37	1.68e-36	Up
CNJ02150	2.60323	1.3803	6.5e-145	7.65e-144	Up
CNJ02160	2.09433	1.06649	2.04e-20	4.55e-20	Up
CNJ02250	2.10086	1.07098	2.8e-63	1.4e-62	Up
CNJ02290	2.45801	1.29749	9.1e-55	4.04e-54	Up
CNJ02365	2.75412	1.46159	4.03e-27	1.05e-26	Up
CNJ02410	2.11947	1.08371	2.47e-62	1.22e-61	Up
CNJ02540	2.76818	1.46894	5.69e-91	4.04e-90	Up
CNJ02555	4.14205	2.05035	3.99e-26	1.02e-25	Up
CNJ02580	3.60181	1.84872	7.75e-96	5.8e-95	Up
CNJ02590	3.01635	1.59281	6.12e-118	5.73e-117	Up
CNJ02610	3.21056	1.68283	9.15e-79	5.6e-78	Up
CNJ02620	10.5491	3.39905	2.43e-87	1.64e-86	Up
CNJ02710	2.8174	1.49436	2.83e-52	1.2e-51	Up
CNJ02740	3.75984	1.91067	5.74e-127	5.91e-126	Up
CNJ02870	4.18933	2.06672	4.35e-145	5.15e-144	Up
CNJ02900	2.65561	1.40904	1.84e-64	9.39e-64	Up
CNJ02910	10.3738	3.37487	3.61e-303	1.18e-301	Up
CNJ02920	3.16528	1.66233	1.61e-27	4.24e-27	Up
CNJ02950	7.80955	2.96524	0	0	Up
CNJ02970	4.62054	2.20806	3.46e-124	3.46e-123	Up
CNJ02980	4.76578	2.25271	2.25e-27	5.88e-27	Up
CNJ03000	63.6048	5.99106	0	0	Up
CNJ03005	2.71284	1.4398	9.96e-16	1.99e-15	Up
CNJ03020	8.93231	3.15903	0	0	Up
CNJ03070	2.54367	1.34691	0.00615687	0.00757318	Up
CNJ03090	4.14708	2.05209	1.57e-56	7.16e-56	Up
CNJ03130	3.58628	1.84249	2.57e-130	2.73e-129	Up
CNJ03150	2.20485	1.14068	7.87e-24	1.92e-23	Up
CNJ03153	4.08176	2.02919	2.03e-60	9.76e-60	Up
CNJ03155	31.4591	4.9754	6.88e-232	1.5e-230	Up
CNJ03160	3.54657	1.82642	2.84e-71	1.59e-70	Up
CNJ03177	16.0196	4.00176	1.15e-47	4.5e-47	Up
CNJ03179	2.62539	1.39253	7.57e-29	2.05e-28	Up
CNJ03235	7.80879	2.9651	1.28e-22	3.04e-22	Up
CNJ03260	5.47812	2.45368	1.87e-59	8.91e-59	Up
CNJ03330	3.66132	1.87236	1.81e-136	2.01e-135	Up
CNJ03340	4.82449	2.27038	1.76e-111	1.56e-110	Up
CNJ03400	2.08904	1.06284	7.65e-16	1.53e-15	Up
CNJ03410	2.01451	1.01043	2.08e-13	3.88e-13	Up
CNJ03420	21.8313	4.44833	2.86e-188	4.85e-187	Up
CNJ03430	2.94397	1.55776	2.05e-27	5.39e-27	Up
CNK00030	5.8732	2.55415	1.16e-120	1.11e-119	Up
CNK00060	3.34489	1.74196	1.82e-91	1.3e-90	Up
CNK00130	2.65364	1.40797	4.05e-36	1.29e-35	Up
CNK00140	5.34918	2.41932	3.02e-32	8.84e-32	Up
CNK00180	2.56037	1.35635	3.72e-34	1.13e-33	Up
CNK00190	2.06581	1.04671	1.33e-55	5.99e-55	Up
CNK00230	3.30549	1.72486	8.84e-146	1.05e-144	Up
CNK00260	3.06771	1.61716	2.1e-15	4.15e-15	Up
CNK00340	4.22017	2.0773	5.44e-41	1.9e-40	Up
CNK00380	14.0688	3.81442	1.03e-296	3.31e-295	Up
CNK00540	2.58642	1.37095	0.00314456	0.00394221	Up
CNK00650	3.65426	1.86958	4.25e-106	3.54e-105	Up
CNK00750	2.09327	1.06576	1.56e-35	4.89e-35	Up
CNK00770	2.04394	1.03136	8.62e-41	2.99e-40	Up
CNK00810	9.60369	3.26359	0	0	Up
CNK00825	2.09231	1.0651	4.91e-07	7.33e-07	Up
CNK00840	6.67833	2.73949	1.19e-138	1.35e-137	Up
CNK00870	9.13764	3.19182	1.08e-40	3.75e-40	Up
CNK00880	2.88991	1.53102	2.46e-54	1.08e-53	Up
CNK00890	2.04674	1.03333	1.14e-14	2.21e-14	Up
CNK00900	5.23386	2.38788	3.75e-88	2.56e-87	Up
CNK00950	3.61349	1.85339	3.49e-94	2.56e-93	Up
CNK01040	2.37284	1.24661	2.2e-88	1.51e-87	Up
CNK01090	2.94434	1.55794	1.09e-127	1.13e-126	Up
CNK01190	4.06845	2.02448	1.34e-212	2.63e-211	Up
CNK01330	9.94237	3.31359	3.72e-166	5.34e-165	Up
CNK01350	2.60535	1.38148	7.46e-29	2.02e-28	Up
CNK01480	5.50175	2.45989	0	0	Up
CNK01490	12.037	3.5894	1.4e-258	3.61e-257	Up
CNK01500	2.97412	1.57246	1e-98	7.74e-98	Up
CNK01510	2.39792	1.26178	7.64e-74	4.39e-73	Up
CNK01525	44.9393	5.48991	0	0	Up
CNK01570	2.89059	1.53136	1.88e-35	5.88e-35	Up
CNK01600	3.11678	1.64005	1.24e-30	3.48e-30	Up
CNK01610	2.43873	1.28613	1.08e-40	3.74e-40	Up
CNK01670	2.52283	1.33504	3.15e-78	1.91e-77	Up
CNK01690	2.35546	1.23601	2.04e-60	9.81e-60	Up
CNK01720	3.691	1.88401	2.17e-114	1.98e-113	Up
CNK01730	2.91206	1.54204	2.35e-17	4.88e-17	Up
CNK01780	2.28736	1.19368	5.71e-35	1.77e-34	Up
CNK01850	2.10512	1.0739	4.86e-41	1.7e-40	Up
CNK01935	3.64914	1.86756	6.95e-22	1.61e-21	Up
CNK01940	2.3896	1.25677	1.29e-78	7.89e-78	Up
CNK02050	3.167	1.66312	2.54e-46	9.73e-46	Up
CNK02060	4.73726	2.24405	1.1e-197	2e-196	Up
CNK02190	2.89197	1.53205	1.2e-70	6.63e-70	Up
CNK02235	5.11644	2.35514	4.35e-22	1.01e-21	Up
CNK02330	3.87903	1.9557	4.75e-114	4.3e-113	Up
CNK02340	6.10227	2.60935	2.28e-197	4.13e-196	Up
CNK02385	2.45171	1.29379	4.71e-20	1.05e-19	Up
CNK02440	2.08728	1.06162	9.81e-24	2.38e-23	Up
CNK02490	10.0853	3.33418	5.25e-210	1.02e-208	Up
CNK02650	3.03167	1.60011	2.85e-79	1.76e-78	Up
CNK02660	3.46947	1.79472	1.16e-46	4.48e-46	Up
CNK02720	3.5367	1.8224	3.55e-123	3.51e-122	Up
CNK02730	25.8514	4.69217	0	0	Up
CNK02775	2.93285	1.5523	5.89e-39	1.98e-38	Up
CNK02880	2.14928	1.10385	4.13e-18	8.75e-18	Up
CNK03010	5.40726	2.4349	2.6e-133	2.82e-132	Up
CNK03030	4.00314	2.00113	1.52e-35	4.77e-35	Up
CNK03040	5.96549	2.57664	9.41e-173	1.43e-171	Up
CNK03110	3.19636	1.67643	3.04e-79	1.87e-78	Up
CNK03130	3.10579	1.63496	1.36e-14	2.63e-14	Up
CNK03180	2.19824	1.13635	2.12e-105	1.75e-104	Up
CNK03185	2.84678	1.50933	6.95e-33	2.07e-32	Up
CNK03190	2.69429	1.4299	1.61e-32	4.73e-32	Up
CNK03220	7.41668	2.89077	9.48e-87	6.34e-86	Up
CNK03270	2.22645	1.15475	5.48e-43	1.98e-42	Up
CNK03280	6.05804	2.59885	4.26e-93	3.09e-92	Up
CNK03310	185.066	7.5319	0	0	Up
CNK03350	8.21094	3.03755	0	0	Up
CNK03400	3.90851	1.96662	1.74e-08	2.76e-08	Up
CNK03430	2.67792	1.42111	9.38e-40	3.21e-39	Up
CNL03660	155.911	7.28457	2.85e-17	5.92e-17	Up
CNL03670	4.38451	2.13241	0.000141747	0.000190489	Up
CNL03700	2.28605	1.19286	1.06e-18	2.29e-18	Up
CNL03790	2.18931	1.13047	0.0175454	0.021059	Up
CNL03990	3.0941	1.62952	3.8e-88	2.59e-87	Up
CNL04010	2.48644	1.31408	1.16e-65	6.02e-65	Up
CNL04090	4.05583	2.02	7.38e-115	6.73e-114	Up
CNL04200	5.58618	2.48186	0.0156142	0.0187957	Up
CNL04355	2.64455	1.40302	2.03e-66	1.07e-65	Up
CNL04390	2.38905	1.25643	2.05e-11	3.59e-11	Up
CNL04410	3.10292	1.63362	1.45e-37	4.74e-37	Up
CNL04420	5.97769	2.57959	1.22e-19	2.68e-19	Up
CNL04440	2.57971	1.36721	3.38e-48	1.33e-47	Up
CNL04450	2.99338	1.58178	1.17e-79	7.26e-79	Up
CNL04460	5.34335	2.41775	9.93e-222	2.04e-220	Up
CNL04580	5.52465	2.46588	1.76e-89	1.23e-88	Up
CNL04640	2.17751	1.12268	5.7e-55	2.54e-54	Up
CNL04670	2.56252	1.35756	1.88e-123	1.87e-122	Up
CNL04680	3.81549	1.93187	8.75e-70	4.78e-69	Up
CNL04720	3.12442	1.64359	8.91e-36	2.81e-35	Up
CNL04840	4.2816	2.09815	7.33e-96	5.49e-95	Up
CNL04915	4.48378	2.16472	4.62e-50	1.88e-49	Up
CNL04970	2.16903	1.11705	7.74e-29	2.09e-28	Up
CNL05010	3.51543	1.8137	3.16e-54	1.39e-53	Up
CNL05200	2.64343	1.40241	1.8e-27	4.72e-27	Up
CNL05270	2.87167	1.52189	1.23e-59	5.86e-59	Up
CNL05275	13.7837	3.78489	2.85e-93	2.07e-92	Up
CNL05300	3.90928	1.9669	1.32e-37	4.32e-37	Up
CNL05320	2.90341	1.53775	8.91e-37	2.88e-36	Up
CNL05390	3.27908	1.71329	8.33e-141	9.54e-140	Up
CNL05440	2.01308	1.0094	1.6e-15	3.18e-15	Up
CNL05450	327.106	8.35362	0	0	Up
CNL05460	3.57463	1.83779	8.54e-82	5.41e-81	Up
CNL05530	25.0524	4.64688	9.49e-195	1.69e-193	Up
CNL05540	2.26871	1.18187	3.6e-17	7.47e-17	Up
CNL05545	3.42839	1.77753	0.00029327	0.000387947	Up
CNL05580	2.0014	1.00101	4.41e-11	7.64e-11	Up
CNL05590	3.22985	1.69147	4.9e-86	3.25e-85	Up
CNL05620	5.14141	2.36217	4.25e-87	2.86e-86	Up
CNL05630	7.49321	2.90558	1.84e-93	1.34e-92	Up
CNL05790	2.05865	1.0417	1e-28	2.71e-28	Up
CNL05940	2.37027	1.24505	1.22e-108	1.05e-107	Up
CNL06010	13.064	3.70753	0	0	Up
CNL06020	3.34079	1.74019	1.54e-113	1.39e-112	Up
CNL06040	6.30477	2.65644	3.45e-199	6.32e-198	Up
CNL06060	6.75452	2.75585	0	0	Up
CNL06070	2.71872	1.44293	1.55e-85	1.02e-84	Up
CNL06125	174.894	7.45034	3.14e-259	8.12e-258	Up
CNL06180	2.92378	1.54783	2.18e-50	8.94e-50	Up
CNL06210	4.27117	2.09463	3.37e-136	3.74e-135	Up
CNL06230	3.64037	1.86409	4.02e-112	3.6e-111	Up
CNL06290	2.08644	1.06104	1.22e-75	7.15e-75	Up
CNL06330	5.8963	2.55981	1.51e-209	2.91e-208	Up
CNL06340	7.42282	2.89197	0	0	Up
CNL06360	3.87972	1.95595	1.83e-71	1.03e-70	Up
CNL06370	2.906	1.53903	3.3e-50	1.35e-49	Up
CNL06430	2.16662	1.11545	1.09e-94	8.05e-94	Up
CNL06440	3.16312	1.66135	7.58e-81	4.76e-80	Up
CNL06520	17.6943	4.14521	0	0	Up
CNL06555	3.01018	1.58985	5.8e-24	1.42e-23	Up
CNL06620	4.68378	2.22767	1.15e-113	1.04e-112	Up
CNL06680	3.99256	1.99731	2.71e-88	1.85e-87	Up
CNL06690	2.01355	1.00974	5.92e-17	1.22e-16	Up
CNL06700	4.35625	2.12309	4.88e-36	1.55e-35	Up
CNL06720	6.83207	2.77232	9.75e-232	2.12e-230	Up
CNL06750	38.1257	5.25269	4.56e-198	8.31e-197	Up
CNL06780	3.05566	1.61148	3.39e-84	2.2e-83	Up
CNM00020	2.89903	1.53557	2.57e-43	9.35e-43	Up
CNM00030	10.6731	3.4159	9.43e-128	9.81e-127	Up
CNM00090	15.4219	3.94691	0	0	Up
CNM00140	2.30146	1.20255	7.54e-20	1.67e-19	Up
CNM00160	2.25976	1.17617	2.25e-21	5.14e-21	Up
CNM00180	3.91177	1.96782	7.85e-187	1.31e-185	Up
CNM00230	3.83477	1.93914	2.73e-104	2.24e-103	Up
CNM00260	2.89811	1.53511	7.18e-73	4.09e-72	Up
CNM00270	2.10284	1.07234	3.88e-57	1.78e-56	Up
CNM00310	4.45259	2.15465	2.96e-87	2e-86	Up
CNM00400	4.74226	2.24557	3.24e-64	1.64e-63	Up
CNM00410	3.83765	1.94022	2.63e-47	1.02e-46	Up
CNM00460	8.18386	3.03278	0	0	Up
CNM00470	3.96998	1.98913	6.13e-104	4.99e-103	Up
CNM00630	2.05569	1.03962	7.73e-06	1.09e-05	Up
CNM00690	5.99065	2.58271	1.25e-225	2.62e-224	Up
CNM00800	3.92381	1.97225	1.21e-145	1.44e-144	Up
CNM00810	2.16803	1.11638	1.44e-48	5.72e-48	Up
CNM00830	4.80907	2.26576	2.46e-121	2.38e-120	Up
CNM00840	3.18644	1.67195	2.2e-103	1.79e-102	Up
CNM00990	4.28042	2.09775	7.47e-136	8.25e-135	Up
CNM01050	2.76808	1.46889	3.73e-38	1.24e-37	Up
CNM01090	24.683	4.62544	4.25e-232	9.3e-231	Up
CNM01100	2.14708	1.10238	5.31e-67	2.82e-66	Up
CNM01150	5.76088	2.52629	3.15e-68	1.69e-67	Up
CNM01250	2.98921	1.57976	9.24e-33	2.74e-32	Up
CNM01270	4.4096	2.14065	6.78e-66	3.54e-65	Up
CNM01310	2.42442	1.27764	2.38e-56	1.08e-55	Up
CNM01320	3.14592	1.65348	2.07e-44	7.69e-44	Up
CNM01370	32.1774	5.00798	2.38e-215	4.72e-214	Up
CNM01530	2.30357	1.20387	1.03e-71	5.78e-71	Up
CNM01610	8.7	3.12101	5.95e-243	1.41e-241	Up
CNM01630	2.00577	1.00416	3.31e-66	1.74e-65	Up
CNM01645	2.91923	1.54559	5.11e-42	1.81e-41	Up
CNM01675	2.42703	1.27919	9.93e-14	1.87e-13	Up
CNM01700	10.3107	3.36607	1.02e-186	1.7e-185	Up
CNM01710	5.79579	2.535	2.24e-60	1.07e-59	Up
CNM01730	5.09086	2.34791	2.17e-47	8.46e-47	Up
CNM01780	11.6532	3.54266	7.56e-83	4.86e-82	Up
CNM01860	14.0234	3.80977	0	0	Up
CNM01870	9.8147	3.29494	1.06e-133	1.15e-132	Up
CNM01890	3.57075	1.83623	6.01e-41	2.09e-40	Up
CNM02020	6.17169	2.62566	7.4e-242	1.74e-240	Up
CNM02050	2.05994	1.0426	3.48e-23	8.35e-23	Up
CNM02100	13.0494	3.70591	0	0	Up
CNM02105	64.5499	6.01234	0	0	Up
CNM02120	3.4855	1.80136	9.99e-107	8.36e-106	Up
CNM02150	3.11044	1.63712	2.08e-82	1.33e-81	Up
CNM02160	2.39567	1.26043	2.1e-111	1.85e-110	Up
CNM02180	3.38882	1.76078	3.33e-102	2.67e-101	Up
CNM02200	3.92327	1.97206	8.54e-11	1.46e-10	Up
CNM02330	2.16953	1.11738	1.36e-31	3.91e-31	Up
CNM02400	4.98025	2.31622	9.46e-64	4.78e-63	Up
CNM02470	3.3201	1.73123	6.03e-108	5.11e-107	Up
CNM02480	2.09639	1.06791	1.11e-19	2.44e-19	Up
CNM02510	2.35276	1.23435	2.71e-27	7.09e-27	Up
CNM02540	8.63423	3.11007	7.87e-172	1.19e-170	Up
CNM02550	3.07165	1.61901	7.49e-87	5.02e-86	Up
CNM02570	2.649	1.40545	8.89e-51	3.68e-50	Up
CNN00030	2.37454	1.24765	2.82e-39	9.54e-39	Up
CNN00050	2.90367	1.53788	1.02e-19	2.25e-19	Up
CNN00085	5.79872	2.53573	8.9e-48	3.49e-47	Up
CNN00120	2.93368	1.55271	2.57e-35	8.04e-35	Up
CNN00155	3.50065	1.80762	2.15e-183	3.52e-182	Up
CNN00213	4.96585	2.31204	3.93e-146	4.71e-145	Up
CNN00240	4.37174	2.12821	5.05e-95	3.74e-94	Up
CNN00260	2.3866	1.25496	1.16e-64	5.92e-64	Up
CNN00270	3.13976	1.65066	2.06e-54	9.08e-54	Up
CNN00360	2.50043	1.32218	1.53e-35	4.8e-35	Up
CNN00400	7.53551	2.91371	8.76e-230	1.89e-228	Up
CNN00410	3.39518	1.76349	9.45e-89	6.53e-88	Up
CNN00490	5.22896	2.38652	3.01e-245	7.26e-244	Up
CNN00495	4.31091	2.10799	1.97e-34	6.03e-34	Up
CNN00510	2.0071	1.00511	5.2e-41	1.81e-40	Up
CNN00550	2.00437	1.00315	3.21e-39	1.08e-38	Up
CNN00570	35.6262	5.15487	0	0	Up
CNN00580	70.6096	6.14179	0	0	Up
CNN00590	6.1437	2.61911	1e-121	9.72e-121	Up
CNN00640	3.59198	1.84478	2e-146	2.41e-145	Up
CNN00670	33.43	5.06307	0	0	Up
CNN00700	4.32841	2.11384	2.39e-254	6.09e-253	Up
CNN00710	3.76803	1.91381	5.79e-104	4.72e-103	Up
CNN00760	2.80178	1.48634	2.24e-38	7.45e-38	Up
CNN00770	4.43362	2.14849	6.35e-53	2.73e-52	Up
CNN00780	2.18786	1.12952	5.54e-08	8.59e-08	Up
CNN00825	3.16909	1.66407	1.08e-106	9.05e-106	Up
CNN00860	2.64778	1.40479	1.04e-122	1.03e-121	Up
CNN00910	2.34145	1.2274	2.97e-28	7.93e-28	Up
CNN00940	4.58586	2.19719	2.18e-63	1.09e-62	Up
CNN00950	2.242	1.16478	6.9e-18	1.46e-17	Up
CNN00990	5.15931	2.36718	7.84e-210	1.52e-208	Up
CNN01000	7.67011	2.93925	1.6e-228	3.38e-227	Up
CNN01005	3.33191	1.73635	1.42e-47	5.53e-47	Up
CNN01040	2.28086	1.18958	4.58e-13	8.48e-13	Up
CNN01070	5.13159	2.35941	3.31e-84	2.15e-83	Up
CNN01075	2.67539	1.41975	5.88e-09	9.44e-09	Up
CNN01080	2.21286	1.14591	6.69e-27	1.73e-26	Up
CNN01170	7.56776	2.91987	1.65e-121	1.6e-120	Up
CNN01210	6.70861	2.74601	4.51e-62	2.22e-61	Up
CNN01270	3.18174	1.66981	3.2e-97	2.42e-96	Up
CNN01300	3.01405	1.5917	1.47e-57	6.8e-57	Up
CNN01360	39.2047	5.29296	0	0	Up
CNN01370	2.41985	1.27492	3.41e-33	1.02e-32	Up
CNN01385	32.0184	5.00083	0	0	Up
CNN01470	2.31244	1.20941	1.98e-78	1.21e-77	Up
CNN01480	4.68102	2.22682	5.81e-215	1.15e-213	Up
CNN01510	2.19148	1.13191	5.2e-50	2.12e-49	Up
CNN01595	7.84783	2.97229	1.53e-115	1.41e-114	Up
CNN01635	2.21376	1.1465	3.11e-12	5.6e-12	Up
CNN01730	2.23201	1.15834	5.4e-36	1.72e-35	Up
CNN01740	30.9664	4.95263	0	0	Up
CNN01770	5.63925	2.4955	3.95e-104	3.23e-103	Up
CNN01780	4.04162	2.01493	5.68e-75	3.31e-74	Up
CNN01820	2.62567	1.39268	1.44e-30	4.04e-30	Up
CNN01880	4.05264	2.01886	1.41e-51	5.9e-51	Up
CNN01920	3.78878	1.92173	3.15e-50	1.29e-49	Up
CNN02150	2.39774	1.26167	1.07e-07	1.64e-07	Up
CNN02170	5.62213	2.49112	5.55e-105	4.58e-104	Up
CNN02180	6.61158	2.725	6.35e-188	1.07e-186	Up
CNN02230	2.77838	1.47425	5.55e-143	6.47e-142	Up
CNN02240	2.73342	1.45071	3.75e-30	1.04e-29	Up
CNN02280	14.2995	3.83789	1.34e-238	3.07e-237	Up
CNN02290	14.2565	3.83354	0	0	Up
CNN02315	2.80757	1.48932	3.52e-39	1.19e-38	Up
CNN02320	2.0517	1.03682	1.76e-30	4.92e-30	Up
CNN02370	3.2756	1.71176	1.66e-63	8.37e-63	Up
CNN02390	5.74043	2.52116	0	0	Up
CNN02455	3.45776	1.78984	7.42e-14	1.41e-13	Up

## Sheet: Down-regulated genes
Table S1: DEGs in WT strain on V8 medium compared to that on YPD
Gene_ID	FoldChange	Log2(FoldChange)	p-value	q-value	Regulation
CNA00060	0.213857	-2.22528	0	0	Down
CNA00070	0.362116	-1.46547	3.47e-108	2.95e-107	Down
CNA00430	0.427498	-1.22601	1.03e-36	3.31e-36	Down
CNA00510	0.180795	-2.46757	0	0	Down
CNA00690	0.432001	-1.21089	1.74e-31	5.01e-31	Down
CNA00720	0.499687	-1.0009	2.02e-32	5.94e-32	Down
CNA00730	0.452544	-1.14387	3.39e-50	1.38e-49	Down
CNA00780	0.446533	-1.16316	5.46e-86	3.61e-85	Down
CNA00850	0.158174	-2.66041	4.47e-251	1.11e-249	Down
CNA00870	0.346084	-1.5308	2.81e-30	7.85e-30	Down
CNA00900	0.497722	-1.00659	2.14e-44	7.97e-44	Down
CNA00990	0.478384	-1.06376	1.01e-42	3.63e-42	Down
CNA01000	0.441808	-1.17851	6.79e-57	3.12e-56	Down
CNA01020	0.49988	-1.00034	1.27e-53	5.53e-53	Down
CNA01030	0.333432	-1.58453	1.65e-55	7.42e-55	Down
CNA01160	0.180077	-2.47331	3.99e-285	1.23e-283	Down
CNA01370	0.382002	-1.38835	8.23e-155	1.06e-153	Down
CNA01910	0.434938	-1.20112	6.37e-62	3.13e-61	Down
CNA01920	0.463499	-1.10936	2.4e-31	6.85e-31	Down
CNA02080	0.395252	-1.33915	1.52e-48	6.06e-48	Down
CNA02260	0.498209	-1.00518	5.83e-28	1.54e-27	Down
CNA02270	0.417406	-1.26048	6.24e-75	3.63e-74	Down
CNA02290	0.399815	-1.3226	4.89e-156	6.33e-155	Down
CNA02360	0.359745	-1.47495	8.22e-38	2.7e-37	Down
CNA02380	0.431678	-1.21197	1.14e-11	2.02e-11	Down
CNA02390	0.370993	-1.43054	1.73e-76	1.03e-75	Down
CNA02450	0.40903	-1.28972	1.41e-53	6.12e-53	Down
CNA02670	0.320871	-1.63993	2.35e-157	3.11e-156	Down
CNA02680	0.474273	-1.07621	8.46e-14	1.6e-13	Down
CNA02820	0.457103	-1.12941	1.24e-64	6.33e-64	Down
CNA02845	0.358617	-1.47948	6.91e-77	4.12e-76	Down
CNA02890	0.495399	-1.01334	6.21e-36	1.97e-35	Down
CNA02905	0.393577	-1.34528	8.43e-34	2.55e-33	Down
CNA03000	0.41478	-1.26958	3.73e-85	2.45e-84	Down
CNA03010	0.307216	-1.70267	1.37e-29	3.77e-29	Down
CNA03110	0.45146	-1.14733	4.36e-35	1.36e-34	Down
CNA03180	0.431287	-1.21328	5.38e-65	2.76e-64	Down
CNA03190	0.27394	-1.86807	7.35e-197	1.32e-195	Down
CNA03240	0.390182	-1.35778	3.64e-74	2.09e-73	Down
CNA03280	0.293692	-1.76762	1.19e-40	4.11e-40	Down
CNA03310	0.370403	-1.43283	6.92e-100	5.42e-99	Down
CNA03540	0.0498036	-4.32761	2.54e-284	7.74e-283	Down
CNA03910	0.484934	-1.04414	1.84e-22	4.34e-22	Down
CNA03950	0.488956	-1.03222	5.19e-22	1.21e-21	Down
CNA03960	0.45311	-1.14207	7.53e-34	2.27e-33	Down
CNA03990	0.134588	-2.89338	0	0	Down
CNA04010	0.48064	-1.05697	1.22e-24	3.02e-24	Down
CNA04020	0.419808	-1.2522	5.22e-65	2.68e-64	Down
CNA04025	0.256948	-1.96045	1.01e-131	1.09e-130	Down
CNA04030	0.44933	-1.15415	1.86e-15	3.69e-15	Down
CNA04070	0.431265	-1.21335	1.67e-88	1.15e-87	Down
CNA04220	0.491276	-1.0254	2.77e-46	1.06e-45	Down
CNA04310	0.321089	-1.63895	3.23e-107	2.72e-106	Down
CNA04340	0.194701	-2.36067	1.2e-103	9.73e-103	Down
CNA04520	0.291101	-1.78041	2.99e-100	2.36e-99	Down
CNA04710	0.483109	-1.04958	9.29e-43	3.34e-42	Down
CNA04800	0.33985	-1.55703	1.45e-17	3.04e-17	Down
CNA04880	0.204123	-2.29249	9.92e-88	6.72e-87	Down
CNA04940	0.393582	-1.34526	2.75e-84	1.79e-83	Down
CNA05000	0.0801207	-3.64168	0	0	Down
CNA05010	0.26101	-1.93782	1.16e-95	8.61e-95	Down
CNA05150	0.39172	-1.35211	2.8e-102	2.24e-101	Down
CNA05160	0.353766	-1.49913	2.99e-192	5.24e-191	Down
CNA05170	0.364312	-1.45675	1.79e-76	1.06e-75	Down
CNA05220	0.0144262	-6.11516	0	0	Down
CNA05500	0.48562	-1.0421	7.31e-59	3.45e-58	Down
CNA05700	0.261403	-1.93565	8.24e-116	7.59e-115	Down
CNA05730	0.431038	-1.21411	2.14e-38	7.12e-38	Down
CNA05740	0.416922	-1.26215	1.04e-31	3.02e-31	Down
CNA05750	0.348075	-1.52253	1.87e-63	9.39e-63	Down
CNA05830	0.454187	-1.13864	4.48e-79	2.75e-78	Down
CNA05960	0.47089	-1.08654	5.22e-40	1.79e-39	Down
CNA06020	0.498169	-1.00529	1.56e-62	7.73e-62	Down
CNA06080	0.408456	-1.29175	6.76e-43	2.44e-42	Down
CNA06290	0.353966	-1.49832	2.12e-120	2.03e-119	Down
CNA06350	0.486477	-1.03956	7.1e-41	2.47e-40	Down
CNA06400	0.396571	-1.33435	4.65e-56	2.11e-55	Down
CNA06410	0.356211	-1.4892	1.91e-118	1.8e-117	Down
CNA06430	0.393565	-1.34533	3.29e-157	4.33e-156	Down
CNA06510	0.460687	-1.11814	1.08e-44	4.04e-44	Down
CNA06700	0.408081	-1.29307	1.1e-57	5.1e-57	Down
CNA06905	0.470899	-1.08651	0.00154232	0.00196874	Down
CNA06930	0.496896	-1.00898	2.8e-20	6.24e-20	Down
CNA06980	0.324087	-1.62555	1.22e-95	9.1e-95	Down
CNA07010	0.367975	-1.44232	3.38e-34	1.03e-33	Down
CNA07060	0.47724	-1.06721	1.44e-54	6.4e-54	Down
CNA07150	0.123832	-3.01355	4.65e-235	1.04e-233	Down
CNA07170	0.111705	-3.16224	7.23e-160	9.85e-159	Down
CNA07180	0.445104	-1.16779	3.56e-52	1.5e-51	Down
CNA07220	0.273706	-1.8693	2.25e-211	4.39e-210	Down
CNA07260	0.484537	-1.04532	1.25e-38	4.17e-38	Down
CNA07340	0.479539	-1.06028	6.02e-20	1.33e-19	Down
CNA07350	0.358808	-1.47872	3.96e-38	1.31e-37	Down
CNA07460	0.390387	-1.35702	6.84e-108	5.79e-107	Down
CNA07510	0.366782	-1.447	1.87e-49	7.52e-49	Down
CNA07520	0.411593	-1.28071	3.74e-43	1.36e-42	Down
CNA07630	0.219066	-2.19056	8.52e-143	9.9e-142	Down
CNA07650	0.301686	-1.72888	4.15e-119	3.93e-118	Down
CNA07660	0.440215	-1.18372	1.45e-31	4.19e-31	Down
CNA07715	0.313161	-1.67502	4.65e-48	1.83e-47	Down
CNA07780	0.127863	-2.96733	1.48e-277	4.22e-276	Down
CNA07820	0.447753	-1.15922	2.39e-34	7.32e-34	Down
CNA07880	0.331332	-1.59365	2.05e-79	1.27e-78	Down
CNA07915	0.376081	-1.41088	2.23e-46	8.57e-46	Down
CNA07920	0.203883	-2.29419	6.5e-101	5.16e-100	Down
CNA07970	0.46037	-1.11913	3.42e-33	1.03e-32	Down
CNA08150	0.460015	-1.12025	3.63e-33	1.09e-32	Down
CNA08190	0.423551	-1.23939	3.2e-26	8.18e-26	Down
CNA08240	0.44824	-1.15766	2.98e-50	1.22e-49	Down
CNA08335	0.410684	-1.2839	1.89e-73	1.08e-72	Down
CNB00060	0.45357	-1.1406	9.18e-37	2.97e-36	Down
CNB00070	0.473438	-1.07875	7.71e-47	2.98e-46	Down
CNB00200	0.483526	-1.04833	7.68e-62	3.77e-61	Down
CNB00240	0.24486	-2.02997	0	0	Down
CNB00260	0.463511	-1.10933	6.94e-123	6.84e-122	Down
CNB00270	0.36462	-1.45553	5.38e-49	2.15e-48	Down
CNB00330	0.421766	-1.24549	7.55e-80	4.7e-79	Down
CNB00380	0.437005	-1.19428	4.64e-39	1.56e-38	Down
CNB00400	0.426723	-1.22863	2.51e-38	8.36e-38	Down
CNB00580	0.338994	-1.56067	9.8e-61	4.74e-60	Down
CNB00630	0.179807	-2.47548	0	0	Down
CNB00730	0.0828453	-3.59344	2.97e-164	4.17e-163	Down
CNB00780	0.311759	-1.6815	6.93e-53	2.97e-52	Down
CNB00870	0.468358	-1.09432	2.91e-71	1.62e-70	Down
CNB00950	0.372618	-1.42423	1.3e-35	4.09e-35	Down
CNB01080	0.160325	-2.64093	1.66e-117	1.55e-116	Down
CNB01110	0.443306	-1.17363	2.74e-21	6.24e-21	Down
CNB01120	0.441349	-1.18001	1.15e-37	3.78e-37	Down
CNB01130	0.478466	-1.06351	7.22e-22	1.67e-21	Down
CNB01150	0.426357	-1.22987	7.08e-104	5.77e-103	Down
CNB01230	0.390636	-1.3561	2.29e-121	2.21e-120	Down
CNB01310	0.404564	-1.30556	1.22e-89	8.54e-89	Down
CNB01470	0.319743	-1.64502	3.23e-79	1.99e-78	Down
CNB01500	0.42197	-1.24479	4.26e-19	9.27e-19	Down
CNB01700	0.471823	-1.08368	1.68e-10	2.84e-10	Down
CNB01920	0.477638	-1.06601	3.84e-36	1.22e-35	Down
CNB01990	0.413611	-1.27365	7.75e-58	3.61e-57	Down
CNB02050	0.499422	-1.00167	7e-46	2.67e-45	Down
CNB02100	0.0658184	-3.92536	0	0	Down
CNB02140	0.38869	-1.36331	4.57e-52	1.93e-51	Down
CNB02230	0.48907	-1.03189	1.01e-63	5.1e-63	Down
CNB02270	0.413005	-1.27577	1.06e-45	4.02e-45	Down
CNB02300	0.259394	-1.94678	1.06e-94	7.84e-94	Down
CNB02365	0.384787	-1.37787	6.34e-10	1.05e-09	Down
CNB02400	0.18979	-2.39752	1.26e-28	3.39e-28	Down
CNB02410	0.052495	-4.25168	0	0	Down
CNB02450	0.451963	-1.14572	1.55e-16	3.15e-16	Down
CNB02740	0.468846	-1.09281	8.19e-55	3.64e-54	Down
CNB02890	0.471554	-1.0845	1.51e-34	4.64e-34	Down
CNB02990	0.445164	-1.16759	6.74e-109	5.8e-108	Down
CNB03030	0.467366	-1.09738	2.89e-59	1.37e-58	Down
CNB03100	0.365075	-1.45374	1.49e-61	7.27e-61	Down
CNB03130	0.319432	-1.64642	2.1e-33	6.3e-33	Down
CNB03200	0.325293	-1.62019	0.0328759	0.0386434	Down
CNB03490	0.238124	-2.07022	4.83e-156	6.27e-155	Down
CNB03500	0.242397	-2.04455	1.13e-261	2.96e-260	Down
CNB03640	0.163146	-2.61577	8.93e-100	6.98e-99	Down
CNB03755	0.452183	-1.14502	6.8e-73	3.87e-72	Down
CNB03790	0.189416	-2.40037	0	0	Down
CNB03800	0.139879	-2.83775	8.31e-181	1.34e-179	Down
CNB03900	0.367251	-1.44516	2.68e-98	2.06e-97	Down
CNB04050	0.0850774	-3.55508	0	0	Down
CNB04060	0.451282	-1.1479	5.47e-40	1.88e-39	Down
CNB04080	0.294777	-1.76231	6.6e-65	3.38e-64	Down
CNB04090	0.432891	-1.20792	7.65e-68	4.09e-67	Down
CNB04130	0.46744	-1.09715	3.36e-19	7.34e-19	Down
CNB04320	0.377119	-1.40691	1.48e-52	6.31e-52	Down
CNB04450	0.320192	-1.64299	8.52e-77	5.07e-76	Down
CNB04500	0.283507	-1.81855	2.98e-135	3.27e-134	Down
CNB04580	0.317811	-1.65376	0	0	Down
CNB04590	0.491856	-1.02369	7.27e-75	4.22e-74	Down
CNB04730	0.351811	-1.50713	6.22e-134	6.77e-133	Down
CNB04840	0.186192	-2.42514	4e-158	5.34e-157	Down
CNB04890	0.470944	-1.08637	5.67e-31	1.61e-30	Down
CNB05110	0.496494	-1.01015	4.49e-69	2.44e-68	Down
CNB05250	0.193966	-2.36612	1.15e-108	9.9e-108	Down
CNB05280	0.370528	-1.43235	5.12e-65	2.63e-64	Down
CNB05400	0.394641	-1.34139	9.93e-56	4.48e-55	Down
CNB05480	0.289012	-1.7908	4.05e-146	4.84e-145	Down
CNB05570	0.416593	-1.26329	4.72e-132	5.11e-131	Down
CNB05620	0.427424	-1.22626	2.89e-74	1.66e-73	Down
CNB05780	0.152319	-2.71483	7.25e-118	6.77e-117	Down
CNC00100	0.498611	-1.00401	2.19e-35	6.84e-35	Down
CNC00220	0.389688	-1.35961	3.62e-28	9.61e-28	Down
CNC00370	0.366121	-1.44961	1.11e-32	3.27e-32	Down
CNC00400	0.273257	-1.87167	1.1e-48	4.36e-48	Down
CNC00430	0.472374	-1.082	7.59e-36	2.4e-35	Down
CNC00510	0.391479	-1.35299	4.87e-39	1.64e-38	Down
CNC00540	0.413249	-1.27492	5.99e-09	9.6e-09	Down
CNC00550	0.430582	-1.21564	7.85e-17	1.61e-16	Down
CNC00680	0.477518	-1.06637	8.01e-51	3.32e-50	Down
CNC00990	0.263286	-1.9253	0	0	Down
CNC01100	0.451057	-1.14862	7.36e-45	2.76e-44	Down
CNC01320	0.48016	-1.05841	6.43e-32	1.87e-31	Down
CNC01330	0.450372	-1.15081	2.96e-53	1.28e-52	Down
CNC01350	0.196943	-2.34415	4.41e-84	2.85e-83	Down
CNC01400	0.271232	-1.8824	2.47e-194	4.38e-193	Down
CNC01430	0.191671	-2.3833	1.24e-306	4.14e-305	Down
CNC01520	0.279869	-1.83718	5.91e-116	5.45e-115	Down
CNC01630	0.375529	-1.413	3.66e-82	2.33e-81	Down
CNC01660	0.0865561	-3.53022	9.82e-129	1.03e-127	Down
CNC01690	0.204402	-2.29052	1.83e-61	8.93e-61	Down
CNC01700	0.447866	-1.15886	5.81e-55	2.59e-54	Down
CNC01720	0.278927	-1.84204	8.62e-121	8.27e-120	Down
CNC01730	0.476402	-1.06975	3.41e-29	9.3e-29	Down
CNC01780	0.28358	-1.81817	1.2e-102	9.7e-102	Down
CNC01800	0.371034	-1.43038	9.32e-96	6.96e-95	Down
CNC01810	0.336623	-1.5708	8.76e-32	2.54e-31	Down
CNC01880	0.404803	-1.30471	8.02e-50	3.25e-49	Down
CNC02100	0.445513	-1.16646	1.12e-15	2.24e-15	Down
CNC02140	0.439973	-1.18451	6.21e-31	1.76e-30	Down
CNC02240	0.341734	-1.54905	1.21e-93	8.83e-93	Down
CNC02320	0.449708	-1.15294	8.08e-32	2.35e-31	Down
CNC02410	0.15205	-2.71738	1.39e-245	3.37e-244	Down
CNC02680	0.359709	-1.4751	1.52e-94	1.12e-93	Down
CNC02700	0.445922	-1.16514	1.99e-89	1.39e-88	Down
CNC02805	0.452223	-1.14489	4.86e-58	2.27e-57	Down
CNC02885	0.484881	-1.0443	0.00528628	0.00652668	Down
CNC02900	0.417102	-1.26153	7.04e-147	8.51e-146	Down
CNC02930	0.109272	-3.19401	6.37e-282	1.89e-280	Down
CNC02980	0.321266	-1.63816	4.28e-79	2.63e-78	Down
CNC03060	0.3242	-1.62504	8.22e-158	1.09e-156	Down
CNC03070	0.34925	-1.51767	8.01e-106	6.65e-105	Down
CNC03230	0.475693	-1.0719	5.39e-23	1.29e-22	Down
CNC03280	0.307653	-1.70062	1.37e-158	1.84e-157	Down
CNC03360	0.411772	-1.28008	3.3e-28	8.79e-28	Down
CNC03410	0.397549	-1.3308	2.54e-39	8.64e-39	Down
CNC03500	0.418096	-1.25809	8.48e-81	5.32e-80	Down
CNC03550	0.364257	-1.45697	1.63e-19	3.57e-19	Down
CNC03555	0.441534	-1.1794	1.13e-32	3.33e-32	Down
CNC03560	0.274535	-1.86494	1.96e-74	1.13e-73	Down
CNC03640	0.488613	-1.03324	9.51e-56	4.3e-55	Down
CNC03820	0.454288	-1.13832	8.82e-15	1.72e-14	Down
CNC03840	0.422504	-1.24296	5.17e-142	5.99e-141	Down
CNC03850	0.401788	-1.31549	2.97e-129	3.13e-128	Down
CNC03880	0.364608	-1.45558	1.64e-32	4.83e-32	Down
CNC03900	0.443409	-1.17329	1.89e-57	8.7e-57	Down
CNC03950	0.460991	-1.11719	3.04e-74	1.75e-73	Down
CNC03970	0.40646	-1.29881	5.35e-73	3.05e-72	Down
CNC04010	0.370343	-1.43307	5.29e-80	3.3e-79	Down
CNC04030	0.464052	-1.10764	6.8e-38	2.24e-37	Down
CNC04050	0.350553	-1.5123	1.64e-26	4.2e-26	Down
CNC04060	0.322816	-1.63121	8.88e-142	1.02e-140	Down
CNC04100	0.307909	-1.69943	1.51e-92	1.08e-91	Down
CNC04170	0.379116	-1.39929	4.64e-58	2.17e-57	Down
CNC04180	0.301558	-1.72949	2.21e-103	1.79e-102	Down
CNC04300	0.460811	-1.11775	1.54e-50	6.35e-50	Down
CNC04310	0.424941	-1.23467	6.54e-152	8.25e-151	Down
CNC04420	0.431685	-1.21195	1.8e-72	1.02e-71	Down
CNC04560	0.163331	-2.61413	2.12e-27	5.54e-27	Down
CNC04580	0.476454	-1.06959	2.77e-29	7.56e-29	Down
CNC04600	0.410674	-1.28393	4.36e-54	1.91e-53	Down
CNC04690	0.197844	-2.33757	1.38e-187	2.32e-186	Down
CNC04720	0.428727	-1.22187	4.27e-63	2.14e-62	Down
CNC04790	0.218728	-2.19279	3.07e-78	1.86e-77	Down
CNC04860	0.340672	-1.55355	9.52e-67	5.03e-66	Down
CNC05030	0.355196	-1.49331	1.68e-46	6.47e-46	Down
CNC05150	0.319661	-1.64538	6.45e-57	2.96e-56	Down
CNC05240	0.34529	-1.53412	1.82e-87	1.23e-86	Down
CNC05290	0.347812	-1.52362	9.79e-92	7.01e-91	Down
CNC05400	0.257303	-1.95846	1.24e-32	3.68e-32	Down
CNC05420	0.45326	-1.14159	1.27e-50	5.23e-50	Down
CNC05450	0.350034	-1.51443	7.6e-52	3.2e-51	Down
CNC05480	0.379134	-1.39922	6.26e-139	7.13e-138	Down
CNC05670	0.192618	-2.37619	5.52e-151	6.88e-150	Down
CNC05690	0.0133492	-6.2271	0	0	Down
CNC05700	0.00694336	-7.17015	0	0	Down
CNC05830	0.400045	-1.32177	4.64e-122	4.53e-121	Down
CNC05880	0.350535	-1.51237	1.13e-22	2.69e-22	Down
CNC05930	0.484722	-1.04477	2.28e-21	5.21e-21	Down
CNC06140	0.415013	-1.26877	4.65e-45	1.75e-44	Down
CNC06150	0.222061	-2.17097	3.02e-157	3.98e-156	Down
CNC06180	0.0262678	-5.25056	0	0	Down
CNC06200	0.307399	-1.70182	5.61e-63	2.8e-62	Down
CNC06310	0.498914	-1.00314	2.76e-55	1.23e-54	Down
CNC06390	0.366038	-1.44993	2.09e-64	1.07e-63	Down
CNC06400	0.406875	-1.29734	7.94e-129	8.34e-128	Down
CNC06530	0.463843	-1.10829	6.5e-17	1.34e-16	Down
CNC06600	0.218741	-2.1927	1.44e-116	1.34e-115	Down
CNC06730	0.357652	-1.48337	3.32e-29	9.05e-29	Down
CNC06820	0.245239	-2.02774	1.91e-111	1.69e-110	Down
CNC06880	0.4061	-1.30009	7.27e-97	5.48e-96	Down
CNC07040	0.49243	-1.02201	3.29e-56	1.49e-55	Down
CNC07090	0.363862	-1.45854	1.5e-55	6.76e-55	Down
CNC07160	0.0421892	-4.56698	0	0	Down
CND00150	0.285599	-1.80794	1.21e-70	6.69e-70	Down
CND00170	0.458215	-1.1259	0.00938061	0.0114403	Down
CND00190	0.39874	-1.32648	1.48e-61	7.26e-61	Down
CND00340	0.441193	-1.18052	1.08e-94	7.99e-94	Down
CND00580	0.362661	-1.46331	1.7e-61	8.32e-61	Down
CND00690	0.233656	-2.09754	1.58e-127	1.63e-126	Down
CND00730	0.375901	-1.41158	3.45e-42	1.23e-41	Down
CND00780	0.225436	-2.14921	2.9e-97	2.2e-96	Down
CND00970	0.357165	-1.48534	4.62e-27	1.2e-26	Down
CND01040	0.459829	-1.12083	4.32e-28	1.15e-27	Down
CND01070	0.357058	-1.48577	2.37e-146	2.85e-145	Down
CND01080	0.464077	-1.10756	1.96e-17	4.09e-17	Down
CND01100	0.349512	-1.51659	8.41e-87	5.64e-86	Down
CND01170	0.408533	-1.29147	8.77e-45	3.29e-44	Down
CND01180	0.392456	-1.3494	1.45e-153	1.84e-152	Down
CND01210	0.211082	-2.24413	6.69e-98	5.1e-97	Down
CND01320	0.314791	-1.66754	5.62e-114	5.09e-113	Down
CND01430	0.131789	-2.9237	2.15e-170	3.22e-169	Down
CND01450	0.320612	-1.6411	1.25e-52	5.32e-52	Down
CND01480	0.493101	-1.02004	1.59e-71	8.93e-71	Down
CND01510	0.488943	-1.03226	9.32e-49	3.72e-48	Down
CND01570	0.338517	-1.5627	1.17e-111	1.04e-110	Down
CND01600	0.374512	-1.41692	2.06e-35	6.43e-35	Down
CND01670	0.479221	-1.06124	1.34e-21	3.08e-21	Down
CND01690	0.418231	-1.25763	9.06e-23	2.15e-22	Down
CND01740	0.109078	-3.19656	0	0	Down
CND02040	0.221832	-2.17246	1.07e-57	4.98e-57	Down
CND02050	0.359063	-1.47769	9.19e-30	2.53e-29	Down
CND02060	0.252352	-1.98649	7.18e-151	8.91e-150	Down
CND02070	0.0179386	-5.80079	0	0	Down
CND02080	0.017904	-5.80357	4.25e-143	4.95e-142	Down
CND02090	0.0420655	-4.57122	0	0	Down
CND02125	0.391607	-1.35252	1.57e-17	3.28e-17	Down
CND02130	0.482007	-1.05288	3.23e-31	9.18e-31	Down
CND02180	0.434765	-1.20169	8.18e-59	3.86e-58	Down
CND02450	0.209818	-2.25279	0	0	Down
CND02610	0.264643	-1.91788	3.22e-156	4.19e-155	Down
CND02700	0.393387	-1.34598	5.87e-32	1.71e-31	Down
CND03025	0.227609	-2.13537	2.58e-175	4.01e-174	Down
CND03030	0.223348	-2.16263	5.78e-66	3.02e-65	Down
CND03420	0.276467	-1.85482	2.37e-64	1.2e-63	Down
CND03440	0.332337	-1.58928	6.3e-144	7.38e-143	Down
CND03490	0.0987136	-3.34061	0	0	Down
CND03600	0.196747	-2.34558	7.45e-162	1.03e-160	Down
CND03660	0.48357	-1.0482	9.63e-28	2.54e-27	Down
CND03710	0.481384	-1.05474	3.38e-20	7.51e-20	Down
CND03850	0.338679	-1.56201	1.2e-150	1.48e-149	Down
CND03870	0.467315	-1.09753	1.35e-28	3.62e-28	Down
CND03940	0.499933	-1.00019	9.97e-35	3.08e-34	Down
CND04050	0.454742	-1.13688	1.14e-21	2.63e-21	Down
CND04070	0.375136	-1.41451	4.8e-100	3.77e-99	Down
CND04400	0.492365	-1.0222	9.09e-54	3.97e-53	Down
CND04420	0.413176	-1.27517	5.01e-46	1.91e-45	Down
CND04470	0.337909	-1.56529	1.24e-111	1.1e-110	Down
CND04520	0.472066	-1.08294	1.61e-45	6.09e-45	Down
CND04690	0.406365	-1.29915	2.06e-26	5.28e-26	Down
CND04760	0.408075	-1.29309	3.1e-110	2.71e-109	Down
CND04800	0.496224	-1.01094	3.42e-63	1.71e-62	Down
CND04850	0.30214	-1.72671	4.43e-36	1.41e-35	Down
CND04870	0.0690425	-3.85637	5.07e-280	1.49e-278	Down
CND05010	0.422807	-1.24193	5.73e-38	1.89e-37	Down
CND05060	0.361069	-1.46965	5.39e-152	6.82e-151	Down
CND05080	0.424414	-1.23645	5.5e-26	1.4e-25	Down
CND05100	0.481747	-1.05365	8.56e-39	2.87e-38	Down
CND05240	0.337287	-1.56795	1.12e-162	1.55e-161	Down
CND05410	0.362585	-1.46361	7.54e-91	5.34e-90	Down
CND05530	0.437065	-1.19408	8.41e-66	4.38e-65	Down
CND05770	0.359525	-1.47584	1.94e-243	4.64e-242	Down
CND05840	0.2654	-1.91376	2.11e-159	2.86e-158	Down
CND06060	0.463333	-1.10988	1.37e-62	6.8e-62	Down
CND06110	0.105438	-3.24554	2.15e-209	4.11e-208	Down
CND06140	0.29663	-1.75327	0.0349274	0.0409672	Down
CND06190	0.430851	-1.21474	1.1e-69	6.01e-69	Down
CND06290	0.285536	-1.80826	3.63e-267	9.81e-266	Down
CND06300	0.287665	-1.79754	6.47e-254	1.63e-252	Down
CND06430	0.287011	-1.80082	3.22e-104	2.63e-103	Down
CNE00210	0.465092	-1.10441	6.6e-85	4.32e-84	Down
CNE00230	0.284704	-1.81247	2.47e-129	2.6e-128	Down
CNE00260	0.160173	-2.6423	4.61e-189	7.85e-188	Down
CNE00270	0.395519	-1.33818	1.6e-31	4.59e-31	Down
CNE00310	0.452142	-1.14515	2.24e-24	5.51e-24	Down
CNE00340	0.413406	-1.27437	2.3e-47	8.96e-47	Down
CNE00345	0.391445	-1.35312	1.1e-28	2.96e-28	Down
CNE00360	0.446742	-1.16249	3.19e-68	1.72e-67	Down
CNE00370	0.149751	-2.73937	4.15e-245	9.99e-244	Down
CNE00380	0.0655833	-3.93053	1.61e-294	5.13e-293	Down
CNE00420	0.445596	-1.16619	3.42e-65	1.77e-64	Down
CNE00500	0.47258	-1.08137	7e-45	2.63e-44	Down
CNE00560	0.475321	-1.07303	2.32e-56	1.06e-55	Down
CNE00750	0.301085	-1.73176	2.71e-227	5.7e-226	Down
CNE00800	0.486259	-1.0402	2.32e-31	6.63e-31	Down
CNE00830	0.400548	-1.31995	1.55e-29	4.26e-29	Down
CNE00885	0.365954	-1.45027	2.69e-39	9.13e-39	Down
CNE00960	0.332784	-1.58734	2.05e-08	3.24e-08	Down
CNE00980	0.0262949	-5.24907	0	0	Down
CNE00990	0.27222	-1.87716	3.07e-182	4.97e-181	Down
CNE01030	0.169718	-2.55879	4.76e-86	3.16e-85	Down
CNE01100	0.302189	-1.72648	9.71e-57	4.44e-56	Down
CNE01110	0.420796	-1.24881	1.14e-62	5.68e-62	Down
CNE01130	0.375323	-1.41379	1.74e-167	2.52e-166	Down
CNE01160	0.471023	-1.08613	4.01e-17	8.3e-17	Down
CNE01180	0.457608	-1.12781	6.18e-30	1.7e-29	Down
CNE01260	0.435413	-1.19954	9.4e-47	3.63e-46	Down
CNE01330	0.482265	-1.0521	1.24e-18	2.67e-18	Down
CNE01360	0.468386	-1.09423	1.7e-23	4.12e-23	Down
CNE01390	0.466259	-1.1008	1.05e-65	5.45e-65	Down
CNE01510	0.488396	-1.03388	2.04e-58	9.55e-58	Down
CNE01830	0.471756	-1.08389	1.76e-55	7.89e-55	Down
CNE01880	0.161467	-2.63069	9.02e-130	9.54e-129	Down
CNE01940	0.354277	-1.49705	8.17e-54	3.57e-53	Down
CNE01960	0.41835	-1.25722	5.65e-51	2.35e-50	Down
CNE02010	0.43993	-1.18465	1.21e-29	3.32e-29	Down
CNE02025	0.321121	-1.63881	1.28e-19	2.83e-19	Down
CNE02220	0.485671	-1.04195	8.63e-57	3.96e-56	Down
CNE02255	0.330813	-1.59591	5.64e-16	1.13e-15	Down
CNE02300	0.419799	-1.25223	1.17e-59	5.59e-59	Down
CNE02310	0.353938	-1.49843	2.93e-204	5.54e-203	Down
CNE02320	0.420238	-1.25072	4.18e-62	2.06e-61	Down
CNE02390	0.466411	-1.10033	3.81e-09	6.15e-09	Down
CNE02480	0.336043	-1.57328	4.38e-77	2.62e-76	Down
CNE02520	0.376439	-1.40951	8.83e-83	5.66e-82	Down
CNE02550	0.428361	-1.2231	1.32e-50	5.44e-50	Down
CNE02570	0.302249	-1.72619	1.01e-127	1.04e-126	Down
CNE02690	0.399955	-1.32209	2.66e-61	1.29e-60	Down
CNE02820	0.139725	-2.83934	5.99e-182	9.68e-181	Down
CNE03160	0.48852	-1.03351	2.17e-25	5.46e-25	Down
CNE03180	0.354796	-1.49494	1.32e-49	5.33e-49	Down
CNE03330	0.408662	-1.29102	1.97e-55	8.84e-55	Down
CNE03360	0.420405	-1.25015	3.59e-61	1.75e-60	Down
CNE03380	0.321179	-1.63855	1.45e-102	1.17e-101	Down
CNE03410	0.439139	-1.18725	1.9e-35	5.95e-35	Down
CNE03470	0.349308	-1.51743	6.22e-41	2.16e-40	Down
CNE03540	0.388405	-1.36437	1.86e-31	5.33e-31	Down
CNE03550	0.469394	-1.09113	2.22e-79	1.37e-78	Down
CNE03620	0.346978	-1.52708	2.75e-88	1.88e-87	Down
CNE03640	0.35039	-1.51296	6.77e-49	2.7e-48	Down
CNE03750	0.213244	-2.22942	2.93e-14	5.63e-14	Down
CNE03800	0.483808	-1.04749	7.09e-15	1.39e-14	Down
CNE04020	0.478851	-1.06235	1.93e-66	1.02e-65	Down
CNE04140	0.304968	-1.71327	1.04e-28	2.8e-28	Down
CNE04180	0.499671	-1.00095	2.81e-34	8.57e-34	Down
CNE04310	0.304252	-1.71666	1.57e-43	5.76e-43	Down
CNE04320	0.399303	-1.32444	4.84e-121	4.65e-120	Down
CNE04340	0.407801	-1.29406	4.08e-40	1.4e-39	Down
CNE04390	0.425893	-1.23144	1.56e-31	4.48e-31	Down
CNE04530	0.270368	-1.887	1.87e-249	4.59e-248	Down
CNE04610	0.311979	-1.68048	1.56e-68	8.43e-68	Down
CNE04620	0.369276	-1.43723	1.5e-109	1.29e-108	Down
CNE04695	0.461551	-1.11544	1.48e-10	2.51e-10	Down
CNE04750	0.279204	-1.84061	2.52e-131	2.71e-130	Down
CNE04770	0.474463	-1.07563	1.11e-24	2.74e-24	Down
CNE04890	0.353197	-1.50145	4.67e-75	2.72e-74	Down
CNE04915	0.407202	-1.29618	4.3e-27	1.12e-26	Down
CNE04980	0.329474	-1.60176	2.02e-130	2.15e-129	Down
CNE05010	0.451522	-1.14713	4.08e-16	8.22e-16	Down
CNE05020	0.22108	-2.17736	8.48e-162	1.17e-160	Down
CNE05120	0.497109	-1.00837	1.96e-42	6.99e-42	Down
CNE05140	0.289858	-1.78658	1.02e-38	3.42e-38	Down
CNF00040	0.356627	-1.48751	2.68e-125	2.71e-124	Down
CNF00050	0.290547	-1.78316	4.05e-79	2.49e-78	Down
CNF00070	0.459548	-1.12171	1.02e-84	6.65e-84	Down
CNF00125	0.359894	-1.47435	2.47e-09	4.03e-09	Down
CNF00163	0.489684	-1.03008	2.09e-18	4.47e-18	Down
CNF00200	0.441439	-1.17972	8.08e-19	1.75e-18	Down
CNF00220	0.101531	-3.3	9.68e-53	4.14e-52	Down
CNF00260	0.42811	-1.22395	2.14e-64	1.09e-63	Down
CNF00480	0.307861	-1.69965	3.66e-97	2.76e-96	Down
CNF00490	0.37641	-1.40962	8.6e-73	4.88e-72	Down
CNF00570	0.298007	-1.74658	6.18e-276	1.74e-274	Down
CNF00580	0.358233	-1.48103	5.59e-52	2.36e-51	Down
CNF00630	0.376328	-1.40994	2.49e-234	5.52e-233	Down
CNF00655	0.401019	-1.31826	1.63e-32	4.78e-32	Down
CNF00720	0.451566	-1.14699	2.36e-08	3.72e-08	Down
CNF00740	0.252731	-1.98433	1.48e-190	2.56e-189	Down
CNF00750	0.395413	-1.33857	9.13e-38	3e-37	Down
CNF00760	0.262399	-1.93017	4.99e-67	2.65e-66	Down
CNF00810	0.458243	-1.12582	7.26e-34	2.19e-33	Down
CNF00825	0.196808	-2.34514	2.34e-53	1.01e-52	Down
CNF00905	0.425539	-1.23264	9.88e-51	4.08e-50	Down
CNF00980	0.135892	-2.87947	2.42e-81	1.52e-80	Down
CNF01100	0.414334	-1.27113	2.23e-20	4.97e-20	Down
CNF01140	0.487142	-1.03759	1.3e-28	3.49e-28	Down
CNF01170	0.488864	-1.0325	3.63e-43	1.32e-42	Down
CNF01180	0.41479	-1.26955	2.46e-22	5.79e-22	Down
CNF01190	0.492813	-1.02089	3.26e-14	6.24e-14	Down
CNF01200	0.220232	-2.18291	1.95e-275	5.46e-274	Down
CNF01210	0.357234	-1.48506	3.37e-99	2.62e-98	Down
CNF01260	0.334488	-1.57997	4.44e-132	4.8e-131	Down
CNF01290	0.254986	-1.97151	1.1e-84	7.21e-84	Down
CNF01340	0.365439	-1.4523	3.27e-58	1.53e-57	Down
CNF01360	0.218846	-2.19201	2.46e-41	8.61e-41	Down
CNF01370	0.24216	-2.04597	2.11e-53	9.13e-53	Down
CNF01380	0.239486	-2.06199	8.58e-36	2.71e-35	Down
CNF01390	0.0565449	-4.14446	3.06e-222	6.31e-221	Down
CNF01400	0.25713	-1.95943	5.66e-25	1.41e-24	Down
CNF01420	0.391705	-1.35216	2.07e-51	8.65e-51	Down
CNF01510	0.404781	-1.30478	2.74e-77	1.64e-76	Down
CNF01570	0.364748	-1.45503	9.39e-35	2.9e-34	Down
CNF01580	0.471895	-1.08346	3.66e-33	1.1e-32	Down
CNF01600	0.474489	-1.07555	6.02e-21	1.36e-20	Down
CNF01680	0.468268	-1.09459	1.42e-22	3.35e-22	Down
CNF02020	0.454103	-1.13891	1.97e-41	6.94e-41	Down
CNF02110	0.469678	-1.09025	1.94e-68	1.05e-67	Down
CNF02140	0.368425	-1.44056	8.68e-67	4.6e-66	Down
CNF02150	0.49206	-1.02309	1.33e-28	3.58e-28	Down
CNF02250	0.458405	-1.12531	3.83e-114	3.48e-113	Down
CNF02260	0.375046	-1.41486	8.85e-46	3.37e-45	Down
CNF02280	0.297624	-1.74844	2.23e-192	3.94e-191	Down
CNF02290	0.289197	-1.78988	1.91e-54	8.46e-54	Down
CNF02360	0.470706	-1.0871	1.35e-47	5.26e-47	Down
CNF02450	0.127594	-2.97037	7.9e-236	1.78e-234	Down
CNF02480	0.292196	-1.77499	2.57e-102	2.06e-101	Down
CNF02650	0.336617	-1.57082	7.92e-83	5.09e-82	Down
CNF02690	0.321182	-1.63854	1.97e-22	4.64e-22	Down
CNF02700	0.461312	-1.11618	2.16e-19	4.73e-19	Down
CNF03260	0.451855	-1.14607	3.53e-85	2.32e-84	Down
CNF03310	0.425239	-1.23365	1.57e-37	5.11e-37	Down
CNF03360	0.477779	-1.06558	2.72e-71	1.52e-70	Down
CNF03440	0.499308	-1.002	4.42e-31	1.25e-30	Down
CNF03470	0.227308	-2.13728	6.03e-111	5.29e-110	Down
CNF03500	0.211911	-2.23847	1.15e-196	2.06e-195	Down
CNF03560	0.289887	-1.78644	5.89e-72	3.33e-71	Down
CNF03680	0.47539	-1.07282	4.07e-69	2.21e-68	Down
CNF03690	0.427857	-1.2248	2.93e-89	2.04e-88	Down
CNF03760	0.281983	-1.82632	1.07e-249	2.63e-248	Down
CNF03780	0.373732	-1.41993	1.57e-153	1.99e-152	Down
CNF03800	0.389464	-1.36044	1.64e-30	4.59e-30	Down
CNF03880	0.4093	-1.28877	4.53e-43	1.64e-42	Down
CNF03910	0.430281	-1.21665	1.07e-94	7.89e-94	Down
CNF03940	0.451607	-1.14686	5.3e-31	1.5e-30	Down
CNF03990	0.397188	-1.33211	2.4e-78	1.46e-77	Down
CNF04000	0.267163	-1.90421	9.29e-112	8.26e-111	Down
CNF04100	0.326537	-1.61468	3.86e-06	5.54e-06	Down
CNF04110	0.268446	-1.8973	8.06e-83	5.17e-82	Down
CNF04200	0.40426	-1.30664	5.12e-43	1.85e-42	Down
CNF04230	0.199238	-2.32744	1.81e-115	1.66e-114	Down
CNF04450	0.2397	-2.0607	0	0	Down
CNF04680	0.328113	-1.60774	3.89e-67	2.07e-66	Down
CNF04710	0.375758	-1.41212	0.00164056	0.00208968	Down
CNF04720	0.30987	-1.69027	6.11e-76	3.6e-75	Down
CNG00110	0.0235789	-5.40636	0	0	Down
CNG00120	0.1895	-2.39973	2.03e-108	1.74e-107	Down
CNG00130	0.290717	-1.78231	2.41e-99	1.87e-98	Down
CNG00170	0.347709	-1.52405	4.52e-121	4.35e-120	Down
CNG00230	0.430764	-1.21503	4.96e-92	3.56e-91	Down
CNG00300	0.487003	-1.038	6.46e-23	1.54e-22	Down
CNG00590	0.293134	-1.77037	1.23e-213	2.42e-212	Down
CNG00600	0.0969349	-3.36684	0	0	Down
CNG00650	0.272779	-1.8742	2.98e-234	6.6e-233	Down
CNG00670	0.310606	-1.68684	9.64e-82	6.1e-81	Down
CNG00705	0.383519	-1.38263	9.59e-38	3.15e-37	Down
CNG00840	0.192984	-2.37345	1.24e-193	2.19e-192	Down
CNG00950	0.0114844	-6.44418	0	0	Down
CNG01080	0.296176	-1.75548	8.99e-76	5.29e-75	Down
CNG01100	0.341944	-1.54817	4.35e-127	4.49e-126	Down
CNG01140	0.476253	-1.0702	5.08e-50	2.07e-49	Down
CNG01190	0.329004	-1.60382	1.52e-37	4.97e-37	Down
CNG01220	0.421034	-1.24799	1.29e-26	3.32e-26	Down
CNG01330	0.0546769	-4.19293	2.03e-68	1.09e-67	Down
CNG01350	0.234563	-2.09195	1.54e-106	1.28e-105	Down
CNG01390	0.495409	-1.01331	1.24e-43	4.56e-43	Down
CNG01400	0.4122	-1.27858	8.93e-17	1.83e-16	Down
CNG01440	0.460035	-1.12018	7.93e-33	2.36e-32	Down
CNG01450	0.444124	-1.17097	8.94e-52	3.76e-51	Down
CNG01470	0.414791	-1.26954	2.1e-71	1.18e-70	Down
CNG01480	0.0277261	-5.17261	0	0	Down
CNG01580	0.391706	-1.35216	5.41e-11	9.32e-11	Down
CNG01600	0.106548	-3.23043	1.27e-240	2.96e-239	Down
CNG01650	0.430169	-1.21703	7.81e-53	3.34e-52	Down
CNG01680	0.331785	-1.59168	5.26e-50	2.14e-49	Down
CNG01800	0.193049	-2.37296	2.24e-71	1.26e-70	Down
CNG01810	0.482473	-1.05148	6.9e-27	1.79e-26	Down
CNG01900	0.471849	-1.0836	8.97e-68	4.79e-67	Down
CNG01920	0.374791	-1.41584	1.25e-26	3.23e-26	Down
CNG01940	0.424655	-1.23564	4.6e-30	1.27e-29	Down
CNG01980	0.46886	-1.09277	1.48e-25	3.75e-25	Down
CNG02080	0.474298	-1.07613	1.42e-81	8.98e-81	Down
CNG02173	0.468055	-1.09525	3.31e-32	9.68e-32	Down
CNG02200	0.400392	-1.32052	1.32e-64	6.72e-64	Down
CNG02210	0.336429	-1.57162	1.68e-174	2.59e-173	Down
CNG02230	0.390199	-1.35772	5.52e-16	1.11e-15	Down
CNG02250	0.322406	-1.63305	2.39e-144	2.81e-143	Down
CNG02310	0.448829	-1.15576	5.98e-59	2.83e-58	Down
CNG02340	0.21317	-2.22992	0.00330438	0.00413785	Down
CNG02370	0.493573	-1.01867	1.5e-12	2.73e-12	Down
CNG02380	0.342897	-1.54415	3.66e-97	2.76e-96	Down
CNG02480	0.394242	-1.34285	1.42e-61	6.95e-61	Down
CNG02500	0.401858	-1.31524	4.06e-22	9.46e-22	Down
CNG02540	0.412207	-1.27856	1.8e-29	4.93e-29	Down
CNG02560	0.350894	-1.51089	9.06e-89	6.27e-88	Down
CNG02580	0.45804	-1.12645	2.29e-85	1.51e-84	Down
CNG02590	0.263013	-1.92679	1.18e-169	1.76e-168	Down
CNG02600	0.0408421	-4.6138	2.03e-29	5.56e-29	Down
CNG02650	0.0909157	-3.45933	1.22e-150	1.51e-149	Down
CNG02660	0.282944	-1.82141	1.72e-72	9.72e-72	Down
CNG02700	0.256754	-1.96154	1.83e-142	2.12e-141	Down
CNG02730	0.304298	-1.71644	1.25e-42	4.51e-42	Down
CNG02760	0.382226	-1.3875	7e-78	4.22e-77	Down
CNG02790	0.358928	-1.47823	2.99e-79	1.84e-78	Down
CNG02890	0.498102	-1.00549	4.44e-38	1.47e-37	Down
CNG03030	0.142981	-2.8061	3.97e-235	8.93e-234	Down
CNG03060	0.480182	-1.05835	1.65e-50	6.8e-50	Down
CNG03070	0.424746	-1.23533	2.98e-84	1.94e-83	Down
CNG03130	0.214475	-2.22112	6.12e-158	8.16e-157	Down
CNG03160	0.315138	-1.66594	3.13e-75	1.83e-74	Down
CNG03280	0.353169	-1.50157	5.43e-216	1.08e-214	Down
CNG03480	0.243108	-2.04033	1.25e-166	1.81e-165	Down
CNG03490	0.241256	-2.05137	2.45e-253	6.14e-252	Down
CNG03540	0.436673	-1.19537	4.07e-83	2.62e-82	Down
CNG03570	0.469981	-1.08932	9.31e-57	4.26e-56	Down
CNG03580	0.141831	-2.81776	4.5e-53	1.94e-52	Down
CNG03610	0.302666	-1.7242	5.24e-41	1.83e-40	Down
CNG03615	0.391158	-1.35418	0.000521558	0.000681592	Down
CNG03790	0.419418	-1.25354	5.73e-50	2.33e-49	Down
CNG03820	0.364528	-1.4559	1.62e-39	5.51e-39	Down
CNG03840	0.0948105	-3.39881	2.75e-279	8.01e-278	Down
CNG03860	0.472139	-1.08272	3.71e-44	1.37e-43	Down
CNG03920	0.289637	-1.78768	3.02e-159	4.08e-158	Down
CNG03990	0.496256	-1.01084	3.83e-15	7.54e-15	Down
CNG04020	0.283475	-1.8187	1.68e-204	3.19e-203	Down
CNG04140	0.368811	-1.43905	2.57e-73	1.47e-72	Down
CNG04280	0.32292	-1.63075	8.58e-90	6.03e-89	Down
CNG04450	0.436936	-1.19451	1.46e-60	7.02e-60	Down
CNG04640	0.406941	-1.29711	4.26e-32	1.24e-31	Down
CNG04670	0.484429	-1.04564	4.12e-31	1.17e-30	Down
CNH00180	0.421637	-1.24593	1.82e-42	6.5e-42	Down
CNH00210	0.469454	-1.09094	1.28e-20	2.88e-20	Down
CNH00340	0.350659	-1.51186	4.37e-106	3.63e-105	Down
CNH00370	0.132728	-2.91346	8.19e-131	8.8e-130	Down
CNH00440	0.425427	-1.23302	5.75e-22	1.33e-21	Down
CNH00530	0.392243	-1.35018	1.21e-45	4.58e-45	Down
CNH00540	0.319397	-1.64658	1.8e-148	2.19e-147	Down
CNH00580	0.417397	-1.26051	6.43e-33	1.91e-32	Down
CNH00620	0.430051	-1.21742	4.55e-27	1.18e-26	Down
CNH00670	0.383039	-1.38444	1.12e-92	8.08e-92	Down
CNH00920	0.359115	-1.47748	2.07e-34	6.36e-34	Down
CNH00960	0.466342	-1.10054	4.91e-34	1.49e-33	Down
CNH01030	0.465156	-1.10421	2.62e-58	1.23e-57	Down
CNH01070	0.345048	-1.53513	1.79e-103	1.45e-102	Down
CNH01100	0.164834	-2.60092	2.61e-192	4.58e-191	Down
CNH01390	0.167479	-2.57795	4.83e-293	1.52e-291	Down
CNH01520	0.353534	-1.50008	1.46e-180	2.33e-179	Down
CNH01540	0.495346	-1.01349	4.58e-28	1.22e-27	Down
CNH01605	0.495357	-1.01346	5.37e-43	1.94e-42	Down
CNH01640	0.378986	-1.39978	1.96e-107	1.65e-106	Down
CNH01650	0.247406	-2.01505	6.39e-33	1.9e-32	Down
CNH01670	0.481883	-1.05324	2.13e-20	4.74e-20	Down
CNH01720	0.202953	-2.30078	3.06e-85	2.02e-84	Down
CNH01730	0.490715	-1.02704	4.3e-42	1.53e-41	Down
CNH01810	0.306466	-1.7062	3e-108	2.56e-107	Down
CNH01840	0.403463	-1.30949	8.32e-59	3.92e-58	Down
CNH01960	0.288693	-1.79239	3.56e-180	5.66e-179	Down
CNH02020	0.325259	-1.62034	7.4e-90	5.21e-89	Down
CNH02130	0.36744	-1.44442	2.05e-43	7.47e-43	Down
CNH02200	0.361973	-1.46605	1.21e-117	1.13e-116	Down
CNH02220	0.203673	-2.29567	7.92e-95	5.87e-94	Down
CNH02240	0.473117	-1.07973	1.7e-26	4.36e-26	Down
CNH02280	0.150344	-2.73366	5.91e-125	5.94e-124	Down
CNH02370	0.410463	-1.28468	9.29e-80	5.78e-79	Down
CNH02450	0.374324	-1.41764	2.1e-41	7.38e-41	Down
CNH02650	0.264777	-1.91715	1.9e-138	2.14e-137	Down
CNH02670	0.366615	-1.44766	2.02e-51	8.46e-51	Down
CNH02680	0.056924	-4.13482	0	0	Down
CNH02760	0.463121	-1.11054	3.86e-25	9.66e-25	Down
CNH02790	0.447627	-1.15963	4.26e-37	1.38e-36	Down
CNH03000	0.481074	-1.05567	7.47e-23	1.78e-22	Down
CNH03010	0.181448	-2.46237	9.6e-233	2.12e-231	Down
CNH03120	0.337694	-1.56621	3e-34	9.14e-34	Down
CNH03160	0.314986	-1.66664	6.17e-217	1.24e-215	Down
CNH03220	0.375381	-1.41357	7.27e-27	1.88e-26	Down
CNH03230	0.42029	-1.25054	1.73e-57	7.98e-57	Down
CNH03300	0.416679	-1.26299	8.56e-126	8.67e-125	Down
CNH03360	0.3204	-1.64205	2.07e-52	8.79e-52	Down
CNH03380	0.334342	-1.5806	3.1e-90	2.19e-89	Down
CNH03433	0.356271	-1.48895	4.49e-25	1.12e-24	Down
CNH03435	0.403467	-1.30948	3.78e-66	1.98e-65	Down
CNH03450	0.412179	-1.27866	1.98e-20	4.44e-20	Down
CNH03460	0.234731	-2.09092	2.77e-42	9.87e-42	Down
CNH03490	0.167083	-2.58137	9.44e-200	1.74e-198	Down
CNH03500	0.00289833	-8.43056	2.48e-105	2.05e-104	Down
CNH03690	0.0840621	-3.5724	0.0306922	0.036154	Down
CNI00030	0.170461	-2.55248	1.12e-74	6.48e-74	Down
CNI00070	0.316314	-1.66057	6e-142	6.92e-141	Down
CNI00110	0.495558	-1.01287	3.33e-27	8.7e-27	Down
CNI00150	0.198637	-2.33179	3.77e-190	6.46e-189	Down
CNI00320	0.088527	-3.49774	6.69e-261	1.74e-259	Down
CNI00360	0.04457	-4.48778	1.34e-168	1.98e-167	Down
CNI00380	0.23456	-2.09197	1.11e-130	1.19e-129	Down
CNI00470	0.396512	-1.33456	0.000365556	0.00048106	Down
CNI00570	0.389293	-1.36107	9.09e-27	2.35e-26	Down
CNI00780	0.2492	-2.00462	5.17e-34	1.56e-33	Down
CNI00800	0.341878	-1.54844	1.32e-191	2.29e-190	Down
CNI00890	0.235032	-2.08907	5.78e-109	4.98e-108	Down
CNI00900	0.485914	-1.04123	9.33e-36	2.94e-35	Down
CNI01040	0.494127	-1.01705	1.09e-51	4.59e-51	Down
CNI01230	0.481194	-1.05531	3.12e-13	5.8e-13	Down
CNI01390	0.134535	-2.89395	1.43e-50	5.89e-50	Down
CNI01400	0.492286	-1.02243	5.5e-36	1.75e-35	Down
CNI01460	0.433145	-1.20708	4.75e-78	2.87e-77	Down
CNI01480	0.394012	-1.34369	5.82e-69	3.16e-68	Down
CNI01500	0.386128	-1.37285	2.32e-106	1.93e-105	Down
CNI01510	0.183245	-2.44815	1.9e-269	5.19e-268	Down
CNI01640	0.473701	-1.07795	1.7e-50	6.96e-50	Down
CNI01690	0.391783	-1.35187	2.49e-164	3.51e-163	Down
CNI01740	0.268642	-1.89624	6.11e-117	5.66e-116	Down
CNI01900	0.494189	-1.01686	3.04e-38	1.01e-37	Down
CNI01920	0.286082	-1.8055	4.69e-198	8.52e-197	Down
CNI01980	0.274705	-1.86405	2.34e-55	1.05e-54	Down
CNI02030	0.399108	-1.32515	2.89e-74	1.67e-73	Down
CNI02240	0.216401	-2.20822	5.88e-65	3.02e-64	Down
CNI02300	0.43899	-1.18774	1.47e-21	3.39e-21	Down
CNI02450	0.471868	-1.08354	5.04e-24	1.23e-23	Down
CNI02480	0.496261	-1.01083	2e-16	4.06e-16	Down
CNI02700	0.486651	-1.03904	6.58e-68	3.52e-67	Down
CNI02790	0.499548	-1.00131	1.61e-29	4.41e-29	Down
CNI02930	0.48536	-1.04287	2e-44	7.43e-44	Down
CNI02940	0.398099	-1.3288	4.55e-24	1.11e-23	Down
CNI03030	0.468202	-1.0948	1.01e-32	2.99e-32	Down
CNI03100	0.385525	-1.3751	1.69e-80	1.06e-79	Down
CNI03150	0.354712	-1.49528	2.46e-51	1.02e-50	Down
CNI03170	0.485119	-1.04359	1.04e-42	3.72e-42	Down
CNI03200	0.390655	-1.35603	9.39e-58	4.37e-57	Down
CNI03230	0.46027	-1.11945	3.01e-39	1.02e-38	Down
CNI03270	0.40348	-1.30943	7.22e-118	6.75e-117	Down
CNI03410	0.390657	-1.35603	3.29e-34	1e-33	Down
CNI03520	0.457097	-1.12943	7.96e-99	6.16e-98	Down
CNI03560	0.255663	-1.96769	4.94e-43	1.79e-42	Down
CNI03710	0.330467	-1.59742	2.73e-88	1.87e-87	Down
CNI03770	0.17915	-2.48076	1.55e-57	7.19e-57	Down
CNI03790	0.419975	-1.25162	3.39e-46	1.3e-45	Down
CNI03800	0.490839	-1.02668	6.43e-16	1.29e-15	Down
CNI03860	0.28903	-1.79071	4.24e-98	3.24e-97	Down
CNI03900	0.425869	-1.23152	1.76e-44	6.58e-44	Down
CNI03910	0.462256	-1.11324	6.73e-71	3.75e-70	Down
CNI03950	0.344996	-1.53535	1.26e-130	1.35e-129	Down
CNI03990	0.494312	-1.01651	1.49e-08	2.36e-08	Down
CNI04030	0.332388	-1.58906	4.43e-39	1.5e-38	Down
CNI04180	0.40365	-1.30882	4.99e-35	1.55e-34	Down
CNI04200	0.117776	-3.08588	1.52e-199	2.78e-198	Down
CNI04210	0.471189	-1.08562	1.27e-07	1.95e-07	Down
CNI04280	0.427244	-1.22687	6.12e-36	1.94e-35	Down
CNI04390	0.264462	-1.91887	1.6e-11	2.8e-11	Down
CNJ00300	0.452835	-1.14294	6.64e-39	2.23e-38	Down
CNJ00320	0.44335	-1.17348	1.99e-28	5.32e-28	Down
CNJ00340	0.304613	-1.71495	2.36e-25	5.93e-25	Down
CNJ00510	0.491579	-1.0245	3.71e-35	1.16e-34	Down
CNJ00605	0.174605	-2.51783	3.59e-34	1.09e-33	Down
CNJ00905	0.436634	-1.1955	6.62e-11	1.14e-10	Down
CNJ00950	0.0907245	-3.46236	1.36e-282	4.07e-281	Down
CNJ01070	0.414249	-1.27143	3.17e-28	8.44e-28	Down
CNJ01075	0.468936	-1.09254	2.15e-13	4.02e-13	Down
CNJ01110	0.336988	-1.56923	1.1e-39	3.77e-39	Down
CNJ01120	0.393596	-1.34521	2.54e-60	1.22e-59	Down
CNJ01140	0.321725	-1.6361	4.4e-108	3.73e-107	Down
CNJ01210	0.405225	-1.30321	3.36e-62	1.66e-61	Down
CNJ01230	0.469308	-1.09139	1.03e-45	3.92e-45	Down
CNJ01300	0.473812	-1.07761	3.87e-37	1.26e-36	Down
CNJ01370	0.251748	-1.98995	6.79e-225	1.41e-223	Down
CNJ01400	0.487782	-1.03569	4.03e-13	7.47e-13	Down
CNJ01410	0.391174	-1.35412	4.94e-102	3.94e-101	Down
CNJ01530	0.494567	-1.01576	4.95e-21	1.12e-20	Down
CNJ01640	0.464757	-1.10545	2.97e-22	6.97e-22	Down
CNJ01690	0.208357	-2.26287	7.7e-280	2.26e-278	Down
CNJ01870	0.13457	-2.89358	3.21e-273	8.82e-272	Down
CNJ01885	0.117435	-3.09007	1.55e-33	4.67e-33	Down
CNJ02030	0.393624	-1.34511	1.98e-70	1.09e-69	Down
CNJ02130	0.485668	-1.04196	6.55e-85	4.3e-84	Down
CNJ02210	0.0200637	-5.63927	0	0	Down
CNJ02240	0.321964	-1.63503	6.66e-161	9.15e-160	Down
CNJ02330	0.497938	-1.00596	9.86e-57	4.51e-56	Down
CNJ02435	0.394437	-1.34213	9.35e-22	2.16e-21	Down
CNJ02500	0.396122	-1.33598	3e-34	9.14e-34	Down
CNJ02550	0.360398	-1.47234	4.78e-90	3.37e-89	Down
CNJ02600	0.0578553	-4.11141	0	0	Down
CNJ02670	0.465484	-1.1032	1.88e-60	9.05e-60	Down
CNJ02760	0.467871	-1.09582	2.18e-26	5.59e-26	Down
CNJ03173	0.471442	-1.08485	1.27e-26	3.27e-26	Down
CNJ03200	0.403489	-1.3094	8.79e-47	3.4e-46	Down
CNJ03245	0.0677447	-3.88375	5.63e-11	9.7e-11	Down
CNJ03390	0.49521	-1.01389	4.8e-14	9.14e-14	Down
CNK00020	0.39878	-1.32633	1.81e-31	5.2e-31	Down
CNK00070	0.173187	-2.52959	0	0	Down
CNK00080	0.366937	-1.4464	1.64e-53	7.12e-53	Down
CNK00200	0.41631	-1.26427	3.29e-88	2.25e-87	Down
CNK00595	0.378298	-1.40241	4.54e-136	5.03e-135	Down
CNK00630	0.120939	-3.04765	4.84e-209	9.25e-208	Down
CNK00940	0.474472	-1.0756	4.92e-24	1.21e-23	Down
CNK00960	0.395334	-1.33885	6.14e-122	5.97e-121	Down
CNK01030	0.227844	-2.13388	2.98e-158	3.99e-157	Down
CNK01050	0.308048	-1.69877	1.46e-150	1.8e-149	Down
CNK01070	0.483744	-1.04768	6.63e-42	2.35e-41	Down
CNK01130	0.49774	-1.00653	3.1e-89	2.15e-88	Down
CNK01140	0.351905	-1.50674	7.89e-78	4.75e-77	Down
CNK01210	0.222722	-2.16668	2.23e-75	1.31e-74	Down
CNK01390	0.34592	-1.53149	2.28e-42	8.14e-42	Down
CNK01420	0.292907	-1.77148	1.96e-179	3.1e-178	Down
CNK01440	0.397755	-1.33005	2.12e-80	1.32e-79	Down
CNK01530	0.471423	-1.08491	4.5e-54	1.97e-53	Down
CNK01540	0.37415	-1.41831	5.79e-55	2.58e-54	Down
CNK01590	0.496278	-1.01078	1.13e-52	4.83e-52	Down
CNK01630	0.225685	-2.14762	2.92e-220	5.94e-219	Down
CNK01750	0.474274	-1.07621	4.55e-38	1.5e-37	Down
CNK01760	0.454514	-1.1376	9.85e-12	1.75e-11	Down
CNK02100	0.304801	-1.71406	3.43e-173	5.23e-172	Down
CNK02220	0.179099	-2.48117	3.11e-254	7.88e-253	Down
CNK02350	0.480234	-1.05819	3.83e-37	1.24e-36	Down
CNK02360	0.263187	-1.92584	5.01e-118	4.7e-117	Down
CNK02380	0.498332	-1.00482	2.53e-40	8.74e-40	Down
CNK02400	0.369596	-1.43598	6.15e-70	3.37e-69	Down
CNK02500	0.400203	-1.3212	3.19e-28	8.51e-28	Down
CNK02510	0.469625	-1.09042	3.28e-14	6.28e-14	Down
CNK02570	0.237123	-2.07629	3.68e-86	2.45e-85	Down
CNK02580	0.183062	-2.4496	0	0	Down
CNK02670	0.419232	-1.25418	2.96e-44	1.1e-43	Down
CNK02675	0.49334	-1.01935	1.01e-12	1.85e-12	Down
CNK02750	0.310135	-1.68903	9.22e-38	3.03e-37	Down
CNK02770	0.279569	-1.83872	1.58e-69	8.57e-69	Down
CNK02840	0.159829	-2.6454	3.68e-68	1.97e-67	Down
CNK02850	0.0656641	-3.92875	0	0	Down
CNK03000	0.0931729	-3.42395	1.81e-265	4.83e-264	Down
CNK03080	0.291437	-1.77874	1.84e-48	7.28e-48	Down
CNK03140	0.133998	-2.89972	3.67e-151	4.59e-150	Down
CNK03170	0.353691	-1.49944	2.14e-56	9.76e-56	Down
CNK03240	0.302419	-1.72538	0	0	Down
CNK03370	0.297959	-1.74682	1.42e-178	2.24e-177	Down
CNK03420	0.413257	-1.27489	1.44e-119	1.36e-118	Down
CNL03780	0.076199	-3.71408	0.0114256	0.0138574	Down
CNL03900	0.386329	-1.3721	3.29e-62	1.63e-61	Down
CNL04020	0.382808	-1.38531	1.43e-81	8.99e-81	Down
CNL04260	0.209875	-2.2524	6.57e-183	1.07e-181	Down
CNL04340	0.405256	-1.3031	1.12e-58	5.26e-58	Down
CNL04470	0.336831	-1.5699	1.5e-263	4e-262	Down
CNL04643	0.429842	-1.21812	1.27e-32	3.74e-32	Down
CNL04730	0.358042	-1.4818	1.69e-116	1.56e-115	Down
CNL04750	0.49868	-1.00381	4.54e-38	1.5e-37	Down
CNL04780	0.161454	-2.6308	4.66e-88	3.17e-87	Down
CNL04820	0.435894	-1.19795	3.12e-108	2.66e-107	Down
CNL04860	0.494478	-1.01602	3.49e-61	1.7e-60	Down
CNL04870	0.393787	-1.34451	3.41e-98	2.61e-97	Down
CNL04890	0.295921	-1.75671	1.17e-169	1.74e-168	Down
CNL04910	0.243724	-2.03668	3.9e-119	3.69e-118	Down
CNL04950	0.302316	-1.72587	8.93e-110	7.76e-109	Down
CNL04990	0.477693	-1.06584	1.07e-27	2.81e-27	Down
CNL05060	0.203711	-2.2954	6.1e-29	1.65e-28	Down
CNL05120	0.497283	-1.00786	8.52e-37	2.76e-36	Down
CNL05140	0.495597	-1.01276	1.01e-49	4.1e-49	Down
CNL05155	0.375873	-1.41168	2.87e-42	1.02e-41	Down
CNL05210	0.404626	-1.30534	7.77e-65	3.98e-64	Down
CNL05280	0.345556	-1.53301	1.77e-86	1.18e-85	Down
CNL05310	0.379229	-1.39886	1.02e-77	6.15e-77	Down
CNL05510	0.433368	-1.20633	1.82e-86	1.22e-85	Down
CNL05570	0.414048	-1.27213	7.45e-35	2.31e-34	Down
CNL05600	0.226926	-2.13971	1.27e-307	4.3e-306	Down
CNL05610	0.281829	-1.82711	9.05e-169	1.34e-167	Down
CNL05690	0.260064	-1.94306	4.55e-184	7.48e-183	Down
CNL05720	0.361143	-1.46936	1.28e-97	9.77e-97	Down
CNL05770	0.474972	-1.07409	1.03e-67	5.49e-67	Down
CNL05780	0.243595	-2.03744	3.6e-68	1.93e-67	Down
CNL05820	0.131715	-2.92451	1.52e-206	2.89e-205	Down
CNL05850	0.491962	-1.02338	1.62e-16	3.3e-16	Down
CNL05860	0.0484389	-4.36769	2.14e-274	5.94e-273	Down
CNL05865	0.465258	-1.1039	1.19e-26	3.07e-26	Down
CNL05880	0.239984	-2.05899	2.36e-65	1.23e-64	Down
CNL06050	0.443591	-1.1727	1.65e-24	4.08e-24	Down
CNL06080	0.445399	-1.16683	2.93e-59	1.39e-58	Down
CNL06240	0.457576	-1.12792	5.38e-64	2.72e-63	Down
CNL06400	0.195394	-2.35554	2.33e-79	1.44e-78	Down
CNL06490	0.13335	-2.90671	6.78e-168	9.88e-167	Down
CNL06560	0.340533	-1.55413	8.64e-38	2.84e-37	Down
CNL06730	0.0758249	-3.72118	4.23e-165	5.98e-164	Down
CNM00060	0.38782	-1.36654	1.89e-111	1.68e-110	Down
CNM00070	0.413761	-1.27313	1.98e-24	4.86e-24	Down
CNM00080	0.270376	-1.88696	2.8e-83	1.8e-82	Down
CNM00100	0.377678	-1.40477	1.74e-60	8.36e-60	Down
CNM00200	0.440718	-1.18207	5.5e-11	9.48e-11	Down
CNM00240	0.317682	-1.65434	1.45e-123	1.44e-122	Down
CNM00370	0.15189	-2.7189	1.84e-123	1.83e-122	Down
CNM00720	0.0521775	-4.26043	0	0	Down
CNM00770	0.392958	-1.34755	2.83e-65	1.46e-64	Down
CNM00910	0.0136448	-6.19551	0	0	Down
CNM00950	0.483176	-1.04938	1.62e-93	1.18e-92	Down
CNM01260	0.468705	-1.09325	4.67e-26	1.19e-25	Down
CNM01290	0.361622	-1.46744	1.48e-115	1.36e-114	Down
CNM01390	0.289393	-1.7889	4.36e-110	3.8e-109	Down
CNM01470	0.474346	-1.07599	1.03e-18	2.21e-18	Down
CNM01520	0.233815	-2.09656	6.86e-36	2.17e-35	Down
CNM01540	0.476507	-1.06943	7.37e-12	1.31e-11	Down
CNM01560	0.423628	-1.23913	2.39e-46	9.18e-46	Down
CNM01570	0.473745	-1.07782	1.65e-31	4.76e-31	Down
CNM01580	0.484752	-1.04468	6.56e-16	1.31e-15	Down
CNM01640	0.388286	-1.36481	5.73e-53	2.46e-52	Down
CNM01850	0.390735	-1.35574	5.38e-55	2.4e-54	Down
CNM01940	0.458974	-1.12352	2.37e-84	1.54e-83	Down
CNM02030	0.119607	-3.06362	6.83e-136	7.56e-135	Down
CNM02060	0.00687271	-7.1849	0	0	Down
CNM02270	0.499606	-1.00114	1.35e-53	5.87e-53	Down
CNM02310	0.478737	-1.06269	1.5e-35	4.71e-35	Down
CNM02390	0.487355	-1.03696	3.6e-10	6.04e-10	Down
CNM02420	0.0394782	-4.6628	0	0	Down
CNM02430	0.00865749	-6.85184	0	0	Down
CNM02580	0.463286	-1.11003	1.17e-18	2.51e-18	Down
CNM02600	0.295414	-1.75919	8.23e-137	9.18e-136	Down
CNN00215	0.447786	-1.15912	8.74e-16	1.74e-15	Down
CNN00230	0.436997	-1.1943	3.24e-40	1.12e-39	Down
CNN00330	0.106429	-3.23204	1.34e-139	1.53e-138	Down
CNN00340	0.355979	-1.49014	1.24e-13	2.32e-13	Down
CNN00440	0.438257	-1.19015	6.12e-82	3.88e-81	Down
CNN00470	0.243665	-2.03703	2.91e-124	2.91e-123	Down
CNN00520	0.390739	-1.35572	3.3e-11	5.74e-11	Down
CNN00630	0.477351	-1.06688	4.82e-45	1.81e-44	Down
CNN00720	0.413454	-1.2742	1.34e-36	4.32e-36	Down
CNN00755	0.169034	-2.56462	2.99e-12	5.39e-12	Down
CNN00980	0.235514	-2.08611	1.95e-120	1.86e-119	Down
CNN01030	0.328205	-1.60733	4.07e-65	2.1e-64	Down
CNN01150	0.102504	-3.28624	5.78e-133	6.27e-132	Down
CNN01165	0.270782	-1.8848	1.61e-51	6.75e-51	Down
CNN01180	0.398457	-1.3275	3.13e-53	1.35e-52	Down
CNN01330	0.413037	-1.27566	3.99e-126	4.07e-125	Down
CNN01340	0.412141	-1.27879	8.52e-26	2.16e-25	Down
CNN01460	0.295919	-1.75672	1.44e-185	2.39e-184	Down
CNN01490	0.388721	-1.36319	6.97e-39	2.34e-38	Down
CNN01530	0.475197	-1.0734	1.09e-28	2.93e-28	Down
CNN01620	0.190253	-2.39401	3.11e-40	1.07e-39	Down
CNN01660	0.395579	-1.33796	5.8e-51	2.41e-50	Down
CNN01680	0.355767	-1.49099	2.85e-192	5e-191	Down
CNN01710	0.252634	-1.98488	1.46e-119	1.38e-118	Down
CNN01800	0.345499	-1.53325	6.55e-99	5.08e-98	Down
CNN01950	0.377923	-1.40383	4.28e-145	5.08e-144	Down
CNN02110	0.384231	-1.37995	2.47e-36	7.92e-36	Down
CNN02130	0.414361	-1.27104	3.2e-55	1.43e-54	Down
CNN02400	0.15421	-2.69703	1.57e-99	1.22e-98	Down
