# Supplementary material for: A conserved C2H2 zinc finger protein, Rel1, links ribosome biogenesis to sexual development and antifungal susceptibility in a ubiquitous human fungal pathogen
Source: Appl Environ Microbiol. 2025 Nov 25;91(12):e01460-25. doi: 10.1128/aem.01460-25 (PMC12724378; doi:10.1128/aem.01460-25)
Supplement: Table S2 — DEGs in rel1Δ mutant on V8 compared to WT on V8. [file aem.01460-25-s0003.xlsx]

## Sheet: Down-regulated genes
Table S2: DEGs in rel1Δ mutant on V8 compared to WT on V8
Gene_ID	FoldChange	Log2(FoldChange)	p-value	q-value	Regulation
CNA00075	0.343952	-1.53972	2.72e-11	5.19e-11	Down
CNA00080	0.317004	-1.65743	3.62e-20	9.31e-20	Down
CNA00100	0.311527	-1.68257	1.15e-23	3.3e-23	Down
CNA00160	0.374655	-1.41637	5.49e-34	2.04e-33	Down
CNA00170	0.46351	-1.10933	2.95e-18	7.16e-18	Down
CNA00225	0.215476	-2.2144	3.77e-19	9.4e-19	Down
CNA00240	0.342659	-1.54515	3.91e-13	7.96e-13	Down
CNA00270	0.127203	-2.97479	6.88e-81	6.18e-80	Down
CNA00280	0.491303	-1.02532	8.23e-19	2.03e-18	Down
CNA00290	0.225809	-2.14683	5.74e-84	5.39e-83	Down
CNA00310	0.130168	-2.94156	9.09e-162	2.15e-160	Down
CNA00340	0.27061	-1.88571	3.28e-97	3.81e-96	Down
CNA00370	0.10285	-3.28138	1.66e-178	4.39e-177	Down
CNA00380	0.194651	-2.36104	3.24e-125	5.29e-124	Down
CNA00410	0.409792	-1.28704	5.77e-17	1.34e-16	Down
CNA00640	0.429324	-1.21986	9.94e-23	2.76e-22	Down
CNA00650	0.275516	-1.85979	1.02e-50	5.52e-50	Down
CNA00680	0.452691	-1.1434	3.8e-33	1.38e-32	Down
CNA00700	0.374187	-1.41817	1.36e-21	3.68e-21	Down
CNA00820	0.175122	-2.51357	3.82e-11	7.24e-11	Down
CNA00840	0.431779	-1.21163	4.88e-17	1.14e-16	Down
CNA00850	0.421389	-1.24678	3.98e-18	9.62e-18	Down
CNA00860	0.40595	-1.30063	4.26e-23	1.19e-22	Down
CNA00880	0.390496	-1.35662	1.18e-55	6.96e-55	Down
CNA01050	0.309131	-1.69371	1.87e-99	2.27e-98	Down
CNA01120	0.133552	-2.90453	1.23e-252	5.84e-251	Down
CNA01150	0.142564	-2.81032	9.61e-133	1.72e-131	Down
CNA01180	0.396181	-1.33577	2.21e-20	5.74e-20	Down
CNA01190	0.069114	-3.85488	0	0	Down
CNA01200	0.0952384	-3.39231	4.9e-219	1.84e-217	Down
CNA01260	0.105131	-3.24974	3.99e-165	9.64e-164	Down
CNA01280	0.370501	-1.43245	5.99e-30	2e-29	Down
CNA01430	0.0563355	-4.14981	2.83e-46	1.41e-45	Down
CNA01470	0.411738	-1.2802	6.33e-45	3.06e-44	Down
CNA01500	0.0448897	-4.47747	0	0	Down
CNA01560	0.32566	-1.61856	8.29e-79	7.22e-78	Down
CNA01610	0.362066	-1.46568	5.38e-67	3.92e-66	Down
CNA01640	0.475028	-1.07391	3.34e-53	1.9e-52	Down
CNA01680	0.129138	-2.95302	6.61e-166	1.61e-164	Down
CNA01690	0.476696	-1.06886	6.57e-25	1.94e-24	Down
CNA01720	0.319672	-1.64534	3.37e-20	8.7e-20	Down
CNA01750	0.265029	-1.91578	8.86e-40	3.76e-39	Down
CNA01830	0.429685	-1.21865	3.39e-42	1.53e-41	Down
CNA01880	0.446764	-1.16242	8.82e-20	2.24e-19	Down
CNA01980	0.255654	-1.96774	4.78e-45	2.32e-44	Down
CNA02040	0.31191	-1.6808	9.06e-67	6.56e-66	Down
CNA02060	0.474845	-1.07447	3.7e-23	1.04e-22	Down
CNA02120	0.16401	-2.60815	2.54e-72	2e-71	Down
CNA02125	0.329828	-1.60021	8.49e-36	3.3e-35	Down
CNA02160	0.383366	-1.38321	1.74e-36	6.91e-36	Down
CNA02170	0.286749	-1.80214	1.79e-91	1.9e-90	Down
CNA02210	0.467908	-1.0957	6.82e-31	2.34e-30	Down
CNA02250	0.383794	-1.38159	5.93e-28	1.89e-27	Down
CNA02335	0.0906179	-3.46406	1.76e-46	8.8e-46	Down
CNA02350	0.129207	-2.95225	3.85e-166	9.4e-165	Down
CNA02370	0.0838889	-3.57538	0	0	Down
CNA02405	0.140022	-2.83628	2.47e-80	2.2e-79	Down
CNA02460	0.33592	-1.57381	2.78e-56	1.67e-55	Down
CNA02510	0.267948	-1.89998	0.0397229	0.0477761	Down
CNA02530	0.424803	-1.23513	3.47e-26	1.06e-25	Down
CNA02540	0.458547	-1.12486	1.95e-21	5.25e-21	Down
CNA02580	0.0691172	-3.85481	0	0	Down
CNA02625	0.286409	-1.80385	2.29e-58	1.41e-57	Down
CNA02645	0.357294	-1.48482	2.01e-58	1.24e-57	Down
CNA02710	0.280721	-1.83279	1.16e-99	1.41e-98	Down
CNA02720	0.0161243	-5.95462	0	0	Down
CNA02730	0.390521	-1.35653	3.85e-42	1.74e-41	Down
CNA02840	0.215901	-2.21156	2.39e-54	1.39e-53	Down
CNA02870	0.497675	-1.00672	2.91e-14	6.17e-14	Down
CNA02875	0.46336	-1.10979	1.59e-11	3.06e-11	Down
CNA02895	0.276735	-1.85342	2.35e-65	1.65e-64	Down
CNA02900	0.22287	-2.16573	8.14e-66	5.78e-65	Down
CNA02910	0.496916	-1.00893	1.59e-28	5.15e-28	Down
CNA02920	0.167337	-2.57917	2.89e-198	9.38e-197	Down
CNA02960	0.29611	-1.75579	4.94e-79	4.34e-78	Down
CNA02980	0.0234996	-5.41122	6.19e-52	3.43e-51	Down
CNA03060	0.155652	-2.68361	9.24e-61	5.98e-60	Down
CNA03120	0.480906	-1.05617	3.69e-11	7e-11	Down
CNA03130	0.109932	-3.18532	1.31e-118	2.02e-117	Down
CNA03140	0.197751	-2.33824	5.65e-73	4.47e-72	Down
CNA03290	0.488103	-1.03474	6.16e-17	1.43e-16	Down
CNA03320	0.118814	-3.07323	8.37e-117	1.27e-115	Down
CNA03370	0.0294085	-5.08762	7.67e-236	3.22e-234	Down
CNA03850	0.0324436	-4.94592	0	0	Down
CNA03870	0.373519	-1.42074	8.08e-36	3.15e-35	Down
CNA03880	0.458165	-1.12606	2.06e-39	8.66e-39	Down
CNA03930	0.310935	-1.68531	1.49e-54	8.69e-54	Down
CNA03960	0.157147	-2.66981	9.32e-157	2.08e-155	Down
CNA04015	0.385376	-1.37566	2.98e-23	8.41e-23	Down
CNA04063	0.405929	-1.3007	6.4e-12	1.25e-11	Down
CNA04090	0.469631	-1.0904	7.7e-13	1.55e-12	Down
CNA04150	0.494963	-1.01461	3.49e-11	6.64e-11	Down
CNA04160	0.256503	-1.96295	2.57e-106	3.38e-105	Down
CNA04250	0.0305378	-5.03326	0	0	Down
CNA04330	0.00408936	-7.93391	0	0	Down
CNA04360	0.198446	-2.33318	2.41e-142	4.67e-141	Down
CNA04425	0.105822	-3.24028	0.00106595	0.00144012	Down
CNA04460	0.273996	-1.86777	1.08e-56	6.51e-56	Down
CNA04570	0.148852	-2.74805	6.37e-158	1.43e-156	Down
CNA04580	0.331574	-1.5926	9.02e-25	2.65e-24	Down
CNA04620	0.323816	-1.62675	1.78e-41	7.93e-41	Down
CNA04630	0.455647	-1.13401	0.002826	0.00371376	Down
CNA04660	0.151793	-2.71983	7.56e-220	2.85e-218	Down
CNA04670	0.199876	-2.32282	2.34e-41	1.04e-40	Down
CNA04685	0.141847	-2.81759	3.6e-67	2.63e-66	Down
CNA04690	0.221227	-2.1764	5.05e-63	3.41e-62	Down
CNA04700	0.28565	-1.80768	4.14e-42	1.87e-41	Down
CNA04715	0.426764	-1.22849	2.69e-15	5.91e-15	Down
CNA04720	0.350953	-1.51065	1.51e-30	5.15e-30	Down
CNA04740	0.305345	-1.71149	8.2e-40	3.49e-39	Down
CNA04760	0.283586	-1.81814	1.9e-47	9.68e-47	Down
CNA04860	0.38986	-1.35897	6.68e-82	6.08e-81	Down
CNA05000	0.396341	-1.33519	5.72e-19	1.42e-18	Down
CNA05060	0.401791	-1.31548	6.61e-23	1.85e-22	Down
CNA05120	0.116912	-3.09651	2.13e-227	8.48e-226	Down
CNA05130	0.326091	-1.61665	3.94e-35	1.51e-34	Down
CNA05135	0.319181	-1.64755	2.65e-17	6.24e-17	Down
CNA05250	0.391455	-1.35308	9e-33	3.24e-32	Down
CNA05280	0.195933	-2.35157	2.33e-106	3.08e-105	Down
CNA05300	0.152977	-2.70862	4.21e-109	5.75e-108	Down
CNA05320	0.264601	-1.91811	1.31e-97	1.54e-96	Down
CNA05495	0.357478	-1.48407	7.98e-23	2.23e-22	Down
CNA05590	0.391203	-1.35401	2.66e-63	1.8e-62	Down
CNA05600	0.321486	-1.63717	4.44e-35	1.7e-34	Down
CNA05650	0.42351	-1.23953	8.04e-60	5.11e-59	Down
CNA05700	0.189522	-2.39956	2.17e-110	3.03e-109	Down
CNA05710	0.225578	-2.1483	1.53e-43	7.17e-43	Down
CNA05720	0.122781	-3.02584	1.82e-107	2.42e-106	Down
CNA05790	0.0395501	-4.66017	0	0	Down
CNA05800	0.248348	-2.00957	8.18e-190	2.38e-188	Down
CNA05810	0.0921089	-3.44052	1.3e-86	1.28e-85	Down
CNA05840	0.0940661	-3.41018	1.73e-192	5.2e-191	Down
CNA06030	0.410603	-1.28418	3.58e-54	2.07e-53	Down
CNA06170	0.143955	-2.79631	1.78e-58	1.1e-57	Down
CNA06190	0.0971136	-3.36418	1.34e-226	5.28e-225	Down
CNA06220	0.0613402	-4.02702	0	0	Down
CNA06230	0.321518	-1.63703	1.15e-38	4.76e-38	Down
CNA06240	0.480093	-1.05861	2.37e-25	7.07e-25	Down
CNA06280	0.361746	-1.46695	1.68e-20	4.4e-20	Down
CNA06310	0.122277	-3.03177	8.07e-138	1.51e-136	Down
CNA06330	0.181924	-2.45859	1.65e-132	2.93e-131	Down
CNA06425	0.199785	-2.32348	1.9e-36	7.57e-36	Down
CNA06460	0.294767	-1.76235	4.48e-77	3.78e-76	Down
CNA06540	0.400179	-1.32128	1.98e-38	8.21e-38	Down
CNA06570	0.00338951	-8.20471	0	0	Down
CNA06610	0.252564	-1.98528	2.81e-122	4.54e-121	Down
CNA06665	0.373716	-1.41998	1.13e-29	3.77e-29	Down
CNA06670	0.464177	-1.10725	1.15e-29	3.84e-29	Down
CNA06690	0.486099	-1.04068	6.84e-36	2.68e-35	Down
CNA06750	0.22782	-2.13403	2.29e-118	3.52e-117	Down
CNA06780	0.466471	-1.10014	1.72e-12	3.43e-12	Down
CNA06810	0.252317	-1.98669	9.49e-46	4.68e-45	Down
CNA06900	0.180755	-2.46789	8.1e-184	2.26e-182	Down
CNA07070	0.466581	-1.0998	0.000183314	0.000259233	Down
CNA07100	0.488444	-1.03373	2.32e-14	4.94e-14	Down
CNA07130	0.125001	-2.99999	2.95e-59	1.85e-58	Down
CNA07230	0.348819	-1.51945	1.37e-52	7.71e-52	Down
CNA07270	0.410229	-1.2855	5.59e-24	1.62e-23	Down
CNA07280	0.409943	-1.2865	3.48e-09	6.11e-09	Down
CNA07295	0.205266	-2.28443	5.29e-10	9.62e-10	Down
CNA07300	0.498549	-1.00419	4.81e-32	1.7e-31	Down
CNA07400	0.495775	-1.01224	2.42e-11	4.63e-11	Down
CNA07430	0.0751665	-3.73377	2.05e-280	1.21e-278	Down
CNA07550	0.441159	-1.18063	7.42e-23	2.07e-22	Down
CNA07600	0.371059	-1.43028	8.07e-33	2.91e-32	Down
CNA07670	0.484357	-1.04586	2.79e-28	8.97e-28	Down
CNA07690	0.2885	-1.79336	8.9e-21	2.34e-20	Down
CNA07700	0.485555	-1.04229	5.44e-31	1.87e-30	Down
CNA07720	0.00745027	-7.06849	0	0	Down
CNA07740	0.445387	-1.16687	8.08e-35	3.08e-34	Down
CNA07755	0.0542146	-4.20518	4.71e-243	2.1e-241	Down
CNA07760	0.458578	-1.12476	1.69e-15	3.74e-15	Down
CNA07770	0.346923	-1.52731	2.89e-66	2.08e-65	Down
CNA07785	0.377743	-1.40452	5.81e-25	1.72e-24	Down
CNA08000	0.423969	-1.23797	2.18e-33	8.02e-33	Down
CNA08015	0.144367	-2.79219	2.33e-20	6.05e-20	Down
CNA08050	0.239335	-2.0629	7.06e-49	3.7e-48	Down
CNA08060	0.161045	-2.63446	1.15e-187	3.3e-186	Down
CNA08080	0.481638	-1.05398	2.27e-41	1.01e-40	Down
CNA08100	0.412189	-1.27862	4.52e-20	1.16e-19	Down
CNA08110	0.380835	-1.39276	2.74e-33	1e-32	Down
CNA08115	0.166602	-2.58552	2.57e-121	4.1e-120	Down
CNA08200	0.13541	-2.8846	9.45e-56	5.61e-55	Down
CNA08210	0.263186	-1.92584	3.1e-21	8.27e-21	Down
CNA08250	0.216456	-2.20785	3.94e-34	1.47e-33	Down
CNA08260	0.457717	-1.12747	3.57e-11	6.79e-11	Down
CNA08320	0.411148	-1.28227	1.39e-19	3.52e-19	Down
CNA08340	0.0376842	-4.7299	1.13e-79	9.94e-79	Down
CNB00010	0.40846	-1.29173	6.35e-13	1.28e-12	Down
CNB00020	0.283375	-1.81922	1.17e-27	3.68e-27	Down
CNB00100	0.365239	-1.45309	6.86e-29	2.24e-28	Down
CNB00130	0.0143608	-6.12172	0	0	Down
CNB00190	0.110932	-3.17225	1.66e-112	2.4e-111	Down
CNB00220	0.139498	-2.84168	6.5e-64	4.46e-63	Down
CNB00230	0.0529719	-4.23863	0	0	Down
CNB00255	0.101766	-3.29668	8.81e-76	7.31e-75	Down
CNB00320	0.30359	-1.7198	6.56e-09	1.14e-08	Down
CNB00345	0.215379	-2.21505	2.76e-14	5.87e-14	Down
CNB00360	0.291129	-1.78027	1.82e-51	1e-50	Down
CNB00410	0.184394	-2.43913	9.05e-70	6.83e-69	Down
CNB00420	0.234764	-2.09072	1.74e-61	1.14e-60	Down
CNB00450	0.44479	-1.1688	4.4e-20	1.13e-19	Down
CNB00510	0.176858	-2.49934	1.44e-66	1.03e-65	Down
CNB00520	0.261374	-1.93581	1.16e-82	1.07e-81	Down
CNB00600	0.00132302	-9.56195	2.53e-284	1.55e-282	Down
CNB00750	0.298174	-1.74577	5.26e-68	3.88e-67	Down
CNB00755	0.0151923	-6.04051	1.45e-146	2.93e-145	Down
CNB00810	0.206137	-2.27832	9.63e-56	5.71e-55	Down
CNB00850	0.446137	-1.16444	3.01e-33	1.1e-32	Down
CNB00880	0.154101	-2.69805	2.33e-112	3.34e-111	Down
CNB00910	0.410723	-1.28376	2.73e-47	1.39e-46	Down
CNB00970	0.19464	-2.36112	8.27e-130	1.43e-128	Down
CNB00980	0.440459	-1.18292	1.04e-46	5.23e-46	Down
CNB01000	0.236437	-2.08047	1.05e-42	4.82e-42	Down
CNB01020	0.0546829	-4.19277	1.04e-290	6.88e-289	Down
CNB01030	0.151061	-2.7268	5.03e-146	1.01e-144	Down
CNB01050	0.406005	-1.30043	5.94e-18	1.43e-17	Down
CNB01190	0.207542	-2.26853	5.62e-31	1.93e-30	Down
CNB01250	0.36731	-1.44493	4.94e-59	3.08e-58	Down
CNB01320	0.168147	-2.5722	1.84e-22	5.06e-22	Down
CNB01365	0.00811952	-6.94439	9.19e-93	9.97e-92	Down
CNB01450	0.385426	-1.37547	3.26e-20	8.43e-20	Down
CNB01630	0.235524	-2.08605	2.22e-83	2.06e-82	Down
CNB01650	0.176901	-2.49899	1.42e-56	8.57e-56	Down
CNB01660	0.433723	-1.20515	1.43e-17	3.4e-17	Down
CNB01760	0.190046	-2.39558	1.05e-34	4e-34	Down
CNB01775	0.347298	-1.52576	9.54e-68	7.01e-67	Down
CNB01780	0.432393	-1.20958	9.21e-37	3.69e-36	Down
CNB01810	0.372038	-1.42648	1.36e-52	7.65e-52	Down
CNB01850	0.407139	-1.29641	1.73e-31	6e-31	Down
CNB01855	0.342252	-1.54687	1.01e-38	4.21e-38	Down
CNB01950	0.462983	-1.11097	9.44e-11	1.77e-10	Down
CNB02005	0.0194712	-5.68251	0	0	Down
CNB02020	0.358959	-1.47811	9.3e-27	2.88e-26	Down
CNB02060	0.0874634	-3.51518	4.07e-196	1.27e-194	Down
CNB02110	0.499898	-1.00029	8.26e-22	2.24e-21	Down
CNB02150	0.438965	-1.18782	8.86e-42	3.97e-41	Down
CNB02310	0.0918756	-3.44417	1.66e-247	7.63e-246	Down
CNB02340	0.30317	-1.7218	1.7e-49	9.02e-49	Down
CNB02410	0.338515	-1.56271	2.37e-13	4.87e-13	Down
CNB02520	0.460659	-1.11823	2.82e-05	4.18e-05	Down
CNB02530	0.211988	-2.23795	3.61e-136	6.64e-135	Down
CNB02680	0.233875	-2.09619	2.18e-77	1.85e-76	Down
CNB02720	0.482295	-1.05201	1.19e-32	4.28e-32	Down
CNB02770	0.150846	-2.72886	7.06e-72	5.47e-71	Down
CNB02780	0.0795771	-3.6515	4.23e-30	1.42e-29	Down
CNB02820	0.466252	-1.10082	9.56e-15	2.07e-14	Down
CNB02880	0.170914	-2.54866	3.5e-122	5.65e-121	Down
CNB02990	0.430884	-1.21463	3.19e-54	1.85e-53	Down
CNB02995	0.221382	-2.17539	2.4e-128	4.08e-127	Down
CNB03000	0.113189	-3.14319	9.38e-289	6.01e-287	Down
CNB03020	0.267166	-1.90419	9.73e-82	8.84e-81	Down
CNB03140	0.437812	-1.19162	3.2e-55	1.88e-54	Down
CNB03155	0.0217026	-5.52599	0	0	Down
CNB03160	0.34025	-1.55533	2.41e-44	1.15e-43	Down
CNB03180	0.360689	-1.47117	8.34e-41	3.63e-40	Down
CNB03195	0.081115	-3.62389	1.55e-260	7.75e-259	Down
CNB03230	0.260893	-1.93847	3.01e-112	4.29e-111	Down
CNB03250	0.104886	-3.2531	8.82e-136	1.61e-134	Down
CNB03270	0.0485804	-4.36348	4.32e-202	1.45e-200	Down
CNB03310	0.226325	-2.14353	5.47e-15	1.19e-14	Down
CNB03370	0.362059	-1.4657	8.56e-30	2.85e-29	Down
CNB03460	0.0971617	-3.36347	2.28e-297	1.54e-295	Down
CNB03540	0.333024	-1.5863	3.43e-49	1.81e-48	Down
CNB03550	0.499753	-1.00071	1.37e-11	2.65e-11	Down
CNB03560	0.301458	-1.72997	1.46e-15	3.23e-15	Down
CNB03630	0.347268	-1.52588	4.36e-26	1.32e-25	Down
CNB03690	0.354696	-1.49535	1.12e-48	5.85e-48	Down
CNB03700	0.469738	-1.09007	3.35e-15	7.35e-15	Down
CNB03770	0.371259	-1.4295	3.61e-18	8.74e-18	Down
CNB03950	0.457348	-1.12864	2.58e-19	6.47e-19	Down
CNB04010	0.206183	-2.278	9.22e-47	4.64e-46	Down
CNB04030	0.305687	-1.70987	2.44e-40	1.05e-39	Down
CNB04220	0.0888152	-3.49305	7.9e-104	1.01e-102	Down
CNB04250	0.053902	-4.21352	2.77e-214	9.68e-213	Down
CNB04330	0.355287	-1.49294	2.09e-48	1.08e-47	Down
CNB04340	0.144421	-2.79165	2.49e-226	9.66e-225	Down
CNB04480	0.213109	-2.23034	2.57e-191	7.6e-190	Down
CNB04600	0.200067	-2.32144	3.52e-21	9.39e-21	Down
CNB04620	0.334818	-1.57855	3.79e-37	1.53e-36	Down
CNB04630	0.32979	-1.60038	4.07e-56	2.43e-55	Down
CNB04685	0.0987309	-3.34035	6e-29	1.96e-28	Down
CNB04710	0.462453	-1.11262	1.18e-23	3.38e-23	Down
CNB04765	0.152654	-2.71167	4.08e-21	1.09e-20	Down
CNB04870	0.0803622	-3.63734	1.09e-245	4.95e-244	Down
CNB04895	0.224718	-2.15381	5.88e-13	1.19e-12	Down
CNB04900	0.0705387	-3.82544	1.11e-166	2.72e-165	Down
CNB05010	0.43745	-1.19281	4.41e-19	1.1e-18	Down
CNB05080	0.102732	-3.28304	2.24e-214	7.85e-213	Down
CNB05100	0.151517	-2.72245	4.49e-33	1.63e-32	Down
CNB05120	0.189039	-2.40325	1.39e-79	1.22e-78	Down
CNB05160	0.430465	-1.21603	2.52e-27	7.9e-27	Down
CNB05180	0.124511	-3.00566	1.07e-145	2.14e-144	Down
CNB05260	0.217241	-2.20263	1.41e-64	9.79e-64	Down
CNB05410	0.289264	-1.78954	1.09e-53	6.28e-53	Down
CNB05430	0.237613	-2.07331	5.9e-48	3.04e-47	Down
CNB05440	0.287607	-1.79783	1.72e-61	1.13e-60	Down
CNB05460	0.47415	-1.07658	5.97e-23	1.67e-22	Down
CNB05505	0.176088	-2.50563	1.74e-38	7.19e-38	Down
CNB05583	0.281284	-1.8299	1.2e-55	7.09e-55	Down
CNB05585	0.0348803	-4.84144	9.48e-169	2.37e-167	Down
CNB05660	0.0356496	-4.80997	0	0	Down
CNB05700	0.447961	-1.15855	3.19e-21	8.53e-21	Down
CNB05710	0.207731	-2.26721	6.44e-62	4.26e-61	Down
CNB05750	0.236625	-2.07933	6.56e-32	2.31e-31	Down
CNB05760	0.217523	-2.20076	3.19e-57	1.95e-56	Down
CNB05785	0.18376	-2.4441	4.96e-41	2.18e-40	Down
CNC00010	0.344018	-1.53945	5.7e-08	9.55e-08	Down
CNC00020	0.273827	-1.86866	2.93e-41	1.3e-40	Down
CNC00030	0.401281	-1.31732	4.28e-26	1.3e-25	Down
CNC00045	0.336676	-1.57057	3.05e-13	6.25e-13	Down
CNC00090	0.314229	-1.67011	9.35e-51	5.08e-50	Down
CNC00133	0.10596	-3.2384	1.77e-66	1.27e-65	Down
CNC00135	0.046934	-4.41322	4.03e-65	2.82e-64	Down
CNC00190	0.276019	-1.85716	3.05e-127	5.14e-126	Down
CNC00200	0.303027	-1.72248	1.65e-12	3.28e-12	Down
CNC00210	0.148987	-2.74674	1.04e-43	4.89e-43	Down
CNC00290	0.276264	-1.85588	9.98e-34	3.69e-33	Down
CNC00310	0.365273	-1.45295	3.88e-33	1.41e-32	Down
CNC00325	0.120033	-3.0585	2.53e-139	4.83e-138	Down
CNC00340	0.361632	-1.46741	2.82e-33	1.03e-32	Down
CNC00380	0.190499	-2.39215	8.2e-68	6.03e-67	Down
CNC00560	0.215777	-2.21239	6.26e-42	2.82e-41	Down
CNC00600	0.373983	-1.41896	1.84e-27	5.78e-27	Down
CNC00640	0.00543379	-7.52383	0	0	Down
CNC00650	0.431344	-1.21309	7.18e-32	2.52e-31	Down
CNC00690	0.350345	-1.51315	1.51e-58	9.35e-58	Down
CNC00720	0.32951	-1.60161	1.14e-19	2.88e-19	Down
CNC00730	0.260889	-1.93849	1.22e-180	3.27e-179	Down
CNC00760	0.191978	-2.38099	7.3e-137	1.34e-135	Down
CNC00820	0.0893812	-3.48388	2.69e-159	6.19e-158	Down
CNC00843	0.0846683	-3.56203	1.29e-163	3.09e-162	Down
CNC00845	0.339466	-1.55866	2.11e-45	1.03e-44	Down
CNC00850	0.349379	-1.51714	8.62e-32	3.02e-31	Down
CNC00890	0.225424	-2.14929	3.74e-117	5.69e-116	Down
CNC00970	0.144647	-2.7894	3.03e-215	1.09e-213	Down
CNC00980	0.102988	-3.27945	9.2e-276	5.19e-274	Down
CNC01010	0.289695	-1.78739	9.09e-63	6.1e-62	Down
CNC01050	0.303959	-1.71805	7.43e-36	2.9e-35	Down
CNC01070	0.350162	-1.5139	8.63e-41	3.75e-40	Down
CNC01150	0.312208	-1.67942	6.58e-41	2.88e-40	Down
CNC01170	0.382036	-1.38822	2.95e-31	1.02e-30	Down
CNC01180	0.27903	-1.84151	4.28e-69	3.19e-68	Down
CNC01190	0.105609	-3.24319	1.84e-08	3.14e-08	Down
CNC01215	0.0655925	-3.93033	4.91e-158	1.11e-156	Down
CNC01240	0.0729631	-3.77669	1.56e-246	7.09e-245	Down
CNC01260	0.119142	-3.06924	1.94e-178	5.11e-177	Down
CNC01270	0.358439	-1.4802	2.8e-35	1.08e-34	Down
CNC01290	0.444227	-1.17063	8.22e-36	3.2e-35	Down
CNC01320	0.400332	-1.32073	2.14e-36	8.51e-36	Down
CNC01330	0.438695	-1.18871	9.96e-22	2.69e-21	Down
CNC01350	0.0866121	-3.52929	3.13e-189	9.05e-188	Down
CNC01480	0.0803394	-3.63775	1.58e-125	2.59e-124	Down
CNC01530	0.190117	-2.39504	1.35e-95	1.53e-94	Down
CNC01550	0.374099	-1.41851	1.72e-63	1.17e-62	Down
CNC01640	0.184748	-2.43637	6.62e-34	2.45e-33	Down
CNC01650	0.261223	-1.93665	1.23e-147	2.52e-146	Down
CNC01660	0.113243	-3.14251	8.65e-79	7.51e-78	Down
CNC01670	0.381482	-1.39031	2.61e-42	1.19e-41	Down
CNC01790	0.275056	-1.8622	2.33e-35	8.96e-35	Down
CNC01820	0.0570064	-4.13273	1.51e-128	2.57e-127	Down
CNC01830	0.0315316	-4.98706	6.79e-214	2.36e-212	Down
CNC01850	0.308281	-1.69768	6.55e-46	3.24e-45	Down
CNC01860	0.124895	-3.00121	1.88e-252	8.85e-251	Down
CNC01910	0.00691772	-7.17549	0	0	Down
CNC01945	0.403649	-1.30883	6.19e-43	2.86e-42	Down
CNC01950	0.197696	-2.33865	3.18e-128	5.39e-127	Down
CNC01980	0.0519592	-4.26648	3.22e-212	1.11e-210	Down
CNC01990	0.0661425	-3.91828	8.52e-151	1.8e-149	Down
CNC01995	0.462012	-1.114	1.09e-24	3.21e-24	Down
CNC02020	0.49231	-1.02236	5.03e-16	1.14e-15	Down
CNC02030	0.292333	-1.77432	6.02e-38	2.47e-37	Down
CNC02125	0.289436	-1.78869	1.96e-47	9.99e-47	Down
CNC02175	0.27755	-1.84918	4.57e-84	4.3e-83	Down
CNC02230	0.0949731	-3.39634	2.05e-86	2.01e-85	Down
CNC02260	0.294357	-1.76436	1.49e-39	6.31e-39	Down
CNC02290	0.124777	-3.00257	2.6e-114	3.85e-113	Down
CNC02400	0.138628	-2.85071	3.97e-155	8.73e-154	Down
CNC02420	0.366054	-1.44987	4.83e-34	1.8e-33	Down
CNC02450	0.414132	-1.27184	3.75e-38	1.54e-37	Down
CNC02460	0.0979619	-3.35164	3.8e-176	9.76e-175	Down
CNC02480	0.454955	-1.1362	5.97e-28	1.9e-27	Down
CNC02510	0.0662079	-3.91685	2.19e-199	7.2e-198	Down
CNC02530	0.152848	-2.70983	7.8e-86	7.53e-85	Down
CNC02550	0.368475	-1.44036	2.16e-35	8.3e-35	Down
CNC02590	0.324653	-1.62303	3.56e-51	1.95e-50	Down
CNC02610	0.287792	-1.7969	2.92e-39	1.22e-38	Down
CNC02620	0.178976	-2.48216	8.43e-178	2.21e-176	Down
CNC02640	0.179095	-2.48121	1.1e-105	1.44e-104	Down
CNC02650	0.366921	-1.44646	9.31e-47	4.68e-46	Down
CNC02670	0.0258957	-5.27115	0	0	Down
CNC02685	0.137436	-2.86316	0.00073961	0.00101081	Down
CNC02870	0.0575117	-4.12	0	0	Down
CNC02950	0.0485359	-4.3648	4.01e-267	2.12e-265	Down
CNC03110	0.404538	-1.30565	1.74e-52	9.79e-52	Down
CNC03140	0.184289	-2.43996	3.17e-89	3.26e-88	Down
CNC03220	0.353204	-1.50143	1.08e-102	1.38e-101	Down
CNC03265	0.248523	-2.00855	2.16e-23	6.13e-23	Down
CNC03290	0.440556	-1.1826	4.87e-16	1.11e-15	Down
CNC03310	0.417579	-1.25988	6.5e-22	1.77e-21	Down
CNC03320	0.429068	-1.22072	1.27e-14	2.73e-14	Down
CNC03350	0.162534	-2.62118	8.69e-08	1.44e-07	Down
CNC03400	0.213421	-2.22822	7.95e-70	6.02e-69	Down
CNC03450	0.281005	-1.83133	8.85e-66	6.28e-65	Down
CNC03460	0.101392	-3.30198	2.33e-300	1.6e-298	Down
CNC03730	0.0768938	-3.70099	1.31e-112	1.89e-111	Down
CNC03740	0.415173	-1.26821	1.16e-19	2.93e-19	Down
CNC03790	0.431906	-1.21121	1.45e-30	4.93e-30	Down
CNC03810	0.445322	-1.16708	4.87e-41	2.14e-40	Down
CNC03860	0.202512	-2.30392	2.85e-48	1.48e-47	Down
CNC03870	0.0951721	-3.39332	8.71e-159	1.99e-157	Down
CNC03895	0.353028	-1.50215	9.04e-16	2.02e-15	Down
CNC03940	0.475558	-1.07231	9.8e-20	2.49e-19	Down
CNC03950	0.0422642	-4.56442	0	0	Down
CNC03960	0.0463204	-4.43221	1.51e-214	5.33e-213	Down
CNC03990	0.170091	-2.55562	3.58e-64	2.46e-63	Down
CNC04080	0.490264	-1.02837	8.82e-22	2.39e-21	Down
CNC04180	0.444404	-1.17005	5.35e-32	1.89e-31	Down
CNC04190	0.383209	-1.3838	2.47e-88	2.49e-87	Down
CNC04230	0.0174808	-5.83808	8.64e-236	3.61e-234	Down
CNC04320	0.217301	-2.20223	1.93e-52	1.08e-51	Down
CNC04450	0.257532	-1.95718	1.3e-73	1.04e-72	Down
CNC04480	0.38323	-1.38372	1.97e-26	6.05e-26	Down
CNC04510	0.374831	-1.41569	1.15e-37	4.7e-37	Down
CNC04570	0.343324	-1.54236	1.43e-55	8.44e-55	Down
CNC04590	0.318331	-1.6514	1.35e-34	5.1e-34	Down
CNC04620	0.249934	-2.00038	1.32e-58	8.21e-58	Down
CNC04640	0.0168139	-5.8942	0	0	Down
CNC04660	0.337761	-1.56592	2.65e-14	5.63e-14	Down
CNC04680	0.251149	-1.99339	2.45e-149	5.09e-148	Down
CNC04770	0.301028	-1.73203	4.39e-98	5.19e-97	Down
CNC04803	0.0208193	-5.58593	2.5e-273	1.37e-271	Down
CNC04835	0.377592	-1.4051	8.47e-20	2.16e-19	Down
CNC04855	0.0177928	-5.81256	2.45e-137	4.56e-136	Down
CNC04900	0.297656	-1.74828	5.72e-42	2.58e-41	Down
CNC04960	0.208547	-2.26156	2.62e-135	4.75e-134	Down
CNC05110	0.072979	-3.77637	1.85e-142	3.59e-141	Down
CNC05180	0.408373	-1.29204	3.18e-61	2.07e-60	Down
CNC05330	0.170799	-2.54963	3.27e-114	4.84e-113	Down
CNC05440	0.0609857	-4.03539	0	0	Down
CNC05500	0.463387	-1.10971	1.06e-27	3.36e-27	Down
CNC05510	0.444535	-1.16963	1.46e-34	5.51e-34	Down
CNC05530	0.438148	-1.19051	1.57e-22	4.34e-22	Down
CNC05540	0.144265	-2.79321	2.26e-68	1.67e-67	Down
CNC05680	0.45959	-1.12158	1.4e-10	2.6e-10	Down
CNC05760	0.338868	-1.5612	1.09e-15	2.43e-15	Down
CNC05870	0.255938	-1.96614	1.5e-49	7.98e-49	Down
CNC05950	0.185007	-2.43435	9.96e-159	2.27e-157	Down
CNC05955	0.142392	-2.81206	1.73e-05	2.6e-05	Down
CNC05960	0.280814	-1.83231	6.67e-51	3.64e-50	Down
CNC06060	0.410579	-1.28427	3.09e-30	1.04e-29	Down
CNC06110	0.430075	-1.21734	2.07e-15	4.56e-15	Down
CNC06210	0.120843	-3.04879	3.63e-161	8.56e-160	Down
CNC06245	0.356409	-1.48839	7.63e-07	1.21e-06	Down
CNC06260	0.350335	-1.51319	1.87e-30	6.33e-30	Down
CNC06420	0.0424933	-4.55662	5.53e-286	3.48e-284	Down
CNC06425	0.193901	-2.36661	2.4e-30	8.13e-30	Down
CNC06430	0.16735	-2.57906	3.28e-52	1.83e-51	Down
CNC06450	0.0355939	-4.81223	0	0	Down
CNC06520	0.429775	-1.21835	5.25e-45	2.55e-44	Down
CNC06550	0.024244	-5.36623	0	0	Down
CNC06570	0.475927	-1.07119	7.83e-18	1.88e-17	Down
CNC06610	0.280116	-1.8359	2.63e-51	1.44e-50	Down
CNC06670	0.234817	-2.09039	9.37e-33	3.37e-32	Down
CNC06675	0.477411	-1.0667	1.29e-17	3.07e-17	Down
CNC06690	0.377498	-1.40546	1.12e-59	7.09e-59	Down
CNC06700	0.211215	-2.24322	3.6e-18	8.71e-18	Down
CNC06750	0.077534	-3.68903	1.62e-154	3.56e-153	Down
CNC06770	0.243629	-2.03724	5.65e-15	1.23e-14	Down
CNC06860	0.326731	-1.61382	4.79e-28	1.53e-27	Down
CNC06870	0.225395	-2.14947	1.4e-48	7.3e-48	Down
CNC06875	0.206265	-2.27743	5.08e-141	9.77e-140	Down
CNC06900	0.454951	-1.13622	4.61e-21	1.22e-20	Down
CNC07050	0.133094	-2.90948	6.43e-94	7.14e-93	Down
CNC07060	0.208822	-2.25966	1.57e-59	9.9e-59	Down
CNC07070	0.489894	-1.02946	3.54e-25	1.05e-24	Down
CNC07100	0.412453	-1.2777	6.33e-14	1.32e-13	Down
CNC07170	0.460314	-1.11931	1.78e-19	4.48e-19	Down
CND00030	0.0830572	-3.58975	9.38e-122	1.51e-120	Down
CND00040	0.211871	-2.23874	1.21e-70	9.21e-70	Down
CND00095	0.192228	-2.37911	2.87e-82	2.63e-81	Down
CND00100	0.372722	-1.42383	6e-31	2.06e-30	Down
CND00120	0.456433	-1.13153	5.62e-14	1.18e-13	Down
CND00150	0.0298245	-5.06736	0	0	Down
CND00180	0.476874	-1.06832	1.07e-18	2.63e-18	Down
CND00220	0.429676	-1.21868	0.00831135	0.0105666	Down
CND00250	0.173907	-2.52361	1.75e-65	1.23e-64	Down
CND00260	0.44157	-1.17929	3.87e-30	1.3e-29	Down
CND00280	0.393268	-1.34641	4.23e-28	1.36e-27	Down
CND00320	0.427847	-1.22483	4.44e-35	1.7e-34	Down
CND00370	0.367377	-1.44467	2.81e-11	5.36e-11	Down
CND00380	0.378426	-1.40192	1.19e-27	3.77e-27	Down
CND00390	0.108613	-3.20273	1.57e-76	1.32e-75	Down
CND00450	0.141533	-2.82079	1.17e-108	1.58e-107	Down
CND00470	0.236928	-2.07748	2.91e-82	2.66e-81	Down
CND00490	0.108983	-3.19782	2.54e-114	3.77e-113	Down
CND00530	0.0769165	-3.70056	0	0	Down
CND00560	0.135857	-2.87984	3.07e-78	2.63e-77	Down
CND00610	0.351279	-1.50931	7.95e-44	3.76e-43	Down
CND00620	0.464599	-1.10594	1.43e-28	4.62e-28	Down
CND00650	0.0280471	-5.15601	0	0	Down
CND00740	0.171799	-2.54121	9.18e-126	1.52e-124	Down
CND00760	0.376392	-1.40969	4.1e-36	1.61e-35	Down
CND00770	0.433706	-1.20521	8.83e-46	4.36e-45	Down
CND00790	0.0983082	-3.34654	1.03e-251	4.78e-250	Down
CND00910	0.436932	-1.19452	2.68e-28	8.64e-28	Down
CND00930	0.276694	-1.85364	2.85e-16	6.5e-16	Down
CND01030	0.0221119	-5.49903	5.03e-67	3.66e-66	Down
CND01080	0.00223909	-8.80287	0	0	Down
CND01120	0.262787	-1.92803	9.84e-10	1.77e-09	Down
CND01230	0.340704	-1.55341	2.81e-33	1.02e-32	Down
CND01290	0.148435	-2.75209	4.84e-94	5.38e-93	Down
CND01330	0.0620306	-4.01088	0	0	Down
CND01360	0.478135	-1.06451	6.03e-19	1.5e-18	Down
CND01440	0.424652	-1.23565	6.35e-22	1.73e-21	Down
CND01470	0.340462	-1.55443	8.41e-50	4.5e-49	Down
CND01520	0.254283	-1.97549	1.3e-95	1.48e-94	Down
CND01620	0.288451	-1.7936	3.8e-28	1.22e-27	Down
CND01630	0.164974	-2.59969	3.03e-58	1.87e-57	Down
CND01640	0.165109	-2.59851	2.93e-121	4.67e-120	Down
CND01720	0.0238459	-5.39011	9.22e-239	4e-237	Down
CND01730	0.458436	-1.12521	2.93e-20	7.58e-20	Down
CND01770	0.085666	-3.54513	3.72e-110	5.18e-109	Down
CND01780	0.0539575	-4.21203	0	0	Down
CND01820	0.2807	-1.8329	5.24e-46	2.59e-45	Down
CND01830	0.423512	-1.23953	2.69e-07	4.37e-07	Down
CND01860	0.0988243	-3.33899	1.89e-192	5.66e-191	Down
CND01870	0.0690703	-3.85579	0	0	Down
CND01900	0.354177	-1.49746	3.53e-77	2.98e-76	Down
CND01960	0.493081	-1.0201	3.3e-20	8.52e-20	Down
CND01980	0.0249321	-5.32585	3.01e-225	1.16e-223	Down
CND02020	0.223976	-2.15858	1.81e-46	9.01e-46	Down
CND02030	0.178562	-2.4855	3.07e-99	3.69e-98	Down
CND02210	0.221923	-2.17187	5.93e-125	9.66e-124	Down
CND02260	0.202886	-2.30126	1.13e-69	8.53e-69	Down
CND02380	0.358257	-1.48094	1.11e-30	3.77e-30	Down
CND02400	0.389367	-1.3608	1.07e-35	4.14e-35	Down
CND02410	0.385534	-1.37507	5.92e-25	1.75e-24	Down
CND02430	0.0215727	-5.53465	6.41e-204	2.18e-202	Down
CND02440	0.0457368	-4.4505	0	0	Down
CND02460	0.0242717	-5.36458	1.19e-269	6.41e-268	Down
CND02465	0.0916105	-3.44834	3.49e-75	2.88e-74	Down
CND02480	0.43157	-1.21234	2.69e-34	1.01e-33	Down
CND02500	0.279129	-1.841	2.06e-44	9.88e-44	Down
CND02510	0.452191	-1.145	6.78e-18	1.63e-17	Down
CND02540	0.240687	-2.05477	1.14e-101	1.43e-100	Down
CND02600	0.40567	-1.30162	5.79e-42	2.61e-41	Down
CND02630	0.239028	-2.06475	4.12e-121	6.55e-120	Down
CND02640	0.310404	-1.68778	4.14e-21	1.1e-20	Down
CND02740	0.36456	-1.45577	5.81e-95	6.51e-94	Down
CND02750	0.400764	-1.31917	3.45e-33	1.26e-32	Down
CND02770	0.493111	-1.02002	2.48e-36	9.81e-36	Down
CND02830	0.467133	-1.0981	3.49e-31	1.2e-30	Down
CND02840	0.254966	-1.97162	5.57e-104	7.17e-103	Down
CND03110	0.306891	-1.7042	2.31e-76	1.94e-75	Down
CND03170	0.0649726	-3.94402	0	0	Down
CND03310	0.164357	-2.60509	2.16e-104	2.8e-103	Down
CND03320	0.391864	-1.35157	1.22e-36	4.87e-36	Down
CND03330	0.258259	-1.95311	7.7e-91	8.05e-90	Down
CND03335	0.0531558	-4.23363	4.71e-165	1.13e-163	Down
CND03410	0.416189	-1.26469	3.83e-33	1.39e-32	Down
CND03450	0.077088	-3.69735	0	0	Down
CND03470	0.187956	-2.41154	1.67e-65	1.17e-64	Down
CND03500	0.138307	-2.85406	1.49e-133	2.68e-132	Down
CND03520	0.337554	-1.56681	6.63e-45	3.2e-44	Down
CND03580	0.184884	-2.43531	6.01e-104	7.71e-103	Down
CND03620	0.0836138	-3.58012	2.9e-269	1.54e-267	Down
CND03690	0.480215	-1.05825	1.22e-14	2.64e-14	Down
CND03720	0.272492	-1.87571	8.89e-124	1.44e-122	Down
CND03730	0.105002	-3.25152	5.11e-98	6.02e-97	Down
CND03830	0.369003	-1.43829	1.38e-83	1.29e-82	Down
CND03840	0.235026	-2.08911	1.1e-61	7.22e-61	Down
CND03880	0.47729	-1.06706	3.62e-07	5.84e-07	Down
CND03950	0.135577	-2.88282	5.1e-253	2.44e-251	Down
CND03960	0.443053	-1.17445	1.01e-30	3.47e-30	Down
CND04015	0.336182	-1.57269	8.63e-47	4.34e-46	Down
CND04130	0.468448	-1.09404	1.42e-25	4.26e-25	Down
CND04160	0.36327	-1.46088	1.21e-27	3.81e-27	Down
CND04190	0.00289204	-8.4337	0	0	Down
CND04260	0.360997	-1.46994	1.65e-47	8.41e-47	Down
CND04340	0.324342	-1.62441	3.14e-83	2.91e-82	Down
CND04470	0.323985	-1.626	6.93e-74	5.58e-73	Down
CND04515	0.0680348	-3.87758	1.74e-130	3.04e-129	Down
CND04560	0.133298	-2.90728	1.14e-125	1.89e-124	Down
CND04590	0.216978	-2.20438	2.05e-112	2.96e-111	Down
CND04620	0.498024	-1.00571	7.37e-40	3.14e-39	Down
CND04630	0.237325	-2.07506	2.36e-69	1.76e-68	Down
CND04640	0.0843308	-3.5678	4.8e-236	2.03e-234	Down
CND04660	0.377921	-1.40384	2.54e-44	1.21e-43	Down
CND04740	0.34514	-1.53475	2.31e-12	4.59e-12	Down
CND04840	0.19916	-2.328	1.36e-168	3.38e-167	Down
CND04860	0.258926	-1.94939	9.65e-105	1.26e-103	Down
CND04930	0.225836	-2.14665	9.54e-101	1.18e-99	Down
CND04960	0.035873	-4.80096	0	0	Down
CND04990	0.421381	-1.2468	1.4e-27	4.42e-27	Down
CND05053	0.336072	-1.57316	6.37e-49	3.35e-48	Down
CND05130	0.220922	-2.17839	1.1e-05	1.66e-05	Down
CND05190	0.485126	-1.04357	8.7e-17	2.01e-16	Down
CND05220	0.151137	-2.72607	1.54e-76	1.3e-75	Down
CND05280	0.0730206	-3.77555	1.2e-91	1.27e-90	Down
CND05330	0.431618	-1.21217	1.06e-44	5.09e-44	Down
CND05340	0.426975	-1.22778	2.92e-17	6.87e-17	Down
CND05550	0.308534	-1.6965	1.38e-97	1.61e-96	Down
CND05600	0.164044	-2.60784	8.82e-90	9.11e-89	Down
CND05620	0.350726	-1.51158	1.21e-16	2.78e-16	Down
CND05630	0.436639	-1.19549	6.51e-38	2.67e-37	Down
CND05650	0.48371	-1.04779	2.91e-23	8.21e-23	Down
CND05660	0.200454	-2.31866	8.44e-144	1.65e-142	Down
CND05670	0.375463	-1.41326	4.9e-56	2.93e-55	Down
CND05680	0.0129358	-6.27249	0	0	Down
CND05690	0.0123829	-6.3355	0	0	Down
CND05710	0.331026	-1.59499	2.4e-40	1.04e-39	Down
CND05720	0.484679	-1.0449	1.18e-37	4.82e-37	Down
CND05750	0.00291602	-8.42178	4.21e-138	7.92e-137	Down
CND05800	0.0334264	-4.90287	4.06e-195	1.25e-193	Down
CND05890	0.32083	-1.64012	2.93e-07	4.75e-07	Down
CND05920	0.291339	-1.77923	8.1e-48	4.16e-47	Down
CND05950	0.0577112	-4.11501	4.19e-283	2.54e-281	Down
CND05980	0.0277599	-5.17086	0	0	Down
CND06030	0.300162	-1.73619	8.27e-54	4.75e-53	Down
CND06040	0.0574182	-4.12235	6.69e-235	2.76e-233	Down
CND06090	0.444137	-1.17092	2.97e-29	9.77e-29	Down
CND06160	0.0931149	-3.42484	1.79e-97	2.09e-96	Down
CND06170	0.234943	-2.08961	8.92e-93	9.7e-92	Down
CND06240	0.249466	-2.00309	1.6e-42	7.31e-42	Down
CND06350	0.0540825	-4.2087	3.9e-152	8.36e-151	Down
CND06355	0.0102476	-6.60858	2.47e-235	1.02e-233	Down
CND06360	0.289242	-1.78965	9.81e-20	2.49e-19	Down
CND06420	0.202877	-2.30132	2.09e-57	1.27e-56	Down
CNE00040	0.07547	-3.72795	0.00112187	0.0015132	Down
CNE00060	0.146672	-2.76934	3.68e-09	6.46e-09	Down
CNE00140	0.402959	-1.31129	4.03e-41	1.78e-40	Down
CNE00150	0.385832	-1.37396	1.96e-22	5.41e-22	Down
CNE00220	0.482885	-1.05025	3.52e-12	6.94e-12	Down
CNE00330	0.451232	-1.14806	1.54e-12	3.07e-12	Down
CNE00350	0.0945431	-3.40288	1.55e-275	8.64e-274	Down
CNE00430	0.175608	-2.50957	1.09e-229	4.34e-228	Down
CNE00470	0.419509	-1.25323	4.04e-57	2.46e-56	Down
CNE00490	0.40741	-1.29545	1.34e-28	4.35e-28	Down
CNE00510	0.26904	-1.89411	1.41e-26	4.35e-26	Down
CNE00520	0.272387	-1.87627	2.01e-102	2.55e-101	Down
CNE00535	0.439988	-1.18446	4.02e-13	8.19e-13	Down
CNE00540	0.231087	-2.11349	1.68e-84	1.6e-83	Down
CNE00575	0.352521	-1.50422	8.55e-49	4.47e-48	Down
CNE00620	0.308519	-1.69657	2.76e-74	2.23e-73	Down
CNE00630	0.0762589	-3.71295	0	0	Down
CNE00670	0.322013	-1.63481	6.82e-50	3.65e-49	Down
CNE00710	0.0136628	-6.1936	3.57e-270	1.93e-268	Down
CNE00760	0.194291	-2.36371	4.72e-92	5.04e-91	Down
CNE00770	0.471483	-1.08472	8.72e-16	1.95e-15	Down
CNE00780	0.25223	-1.98719	7.39e-80	6.55e-79	Down
CNE00860	0.378964	-1.39987	4.27e-07	6.88e-07	Down
CNE00870	0.354257	-1.49713	7.12e-47	3.59e-46	Down
CNE00930	0.405684	-1.30157	9.15e-45	4.41e-44	Down
CNE00940	0.00846573	-6.88415	1.69e-63	1.15e-62	Down
CNE00950	0.00710182	-7.13759	1.49e-82	1.37e-81	Down
CNE01050	0.463717	-1.10868	8.73e-19	2.15e-18	Down
CNE01060	0.183462	-2.44645	2.47e-171	6.23e-170	Down
CNE01070	0.214046	-2.22401	1.34e-64	9.31e-64	Down
CNE01080	0.269532	-1.89147	1.18e-50	6.38e-50	Down
CNE01140	0.162611	-2.6205	2.59e-116	3.9e-115	Down
CNE01165	0.113484	-3.13944	8.02e-13	1.62e-12	Down
CNE01220	0.487359	-1.03694	2.66e-20	6.91e-20	Down
CNE01240	0.420428	-1.25007	2.22e-52	1.24e-51	Down
CNE01270	0.137509	-2.8624	1.95e-218	7.27e-217	Down
CNE01300	0.264632	-1.91794	2e-74	1.62e-73	Down
CNE01350	0.37316	-1.42214	1.17e-43	5.5e-43	Down
CNE01370	0.0546189	-4.19446	3.25e-109	4.45e-108	Down
CNE01460	0.444189	-1.17075	2.23e-31	7.74e-31	Down
CNE01500	0.248319	-2.00973	3.33e-49	1.76e-48	Down
CNE01575	0.47516	-1.07352	2.87e-15	6.3e-15	Down
CNE01630	0.0881865	-3.5033	3.03e-125	4.97e-124	Down
CNE01645	0.497999	-1.00579	4.25e-14	8.95e-14	Down
CNE01680	0.497916	-1.00602	0.0035049	0.00457586	Down
CNE01840	0.305261	-1.71189	2.71e-33	9.89e-33	Down
CNE01860	0.455	-1.13606	1.13e-14	2.44e-14	Down
CNE01950	0.252843	-1.98369	4.83e-146	9.74e-145	Down
CNE01990	0.428872	-1.22138	4.72e-18	1.14e-17	Down
CNE02040	0.0992646	-3.33258	2.63e-175	6.72e-174	Down
CNE02085	0.00501332	-7.64002	6.5e-42	2.92e-41	Down
CNE02110	0.224494	-2.15525	1.39e-45	6.82e-45	Down
CNE02120	0.155356	-2.68635	1.8e-118	2.77e-117	Down
CNE02135	0.10564	-3.24278	5.96e-89	6.06e-88	Down
CNE02200	0.40373	-1.30854	8.8e-63	5.92e-62	Down
CNE02380	0.356764	-1.48696	8.03e-22	2.18e-21	Down
CNE02435	0.0298314	-5.06703	9.28e-167	2.28e-165	Down
CNE02560	0.365069	-1.45376	6.78e-43	3.12e-42	Down
CNE02570	0.286206	-1.80487	4.42e-36	1.73e-35	Down
CNE02600	0.114882	-3.12177	5.7e-97	6.59e-96	Down
CNE02620	0.0435583	-4.52091	0	0	Down
CNE02630	0.0567675	-4.13879	0	0	Down
CNE02640	0.45522	-1.13536	1.23e-20	3.23e-20	Down
CNE03100	0.178403	-2.48679	7.13e-56	4.23e-55	Down
CNE03110	0.357554	-1.48377	3.85e-84	3.63e-83	Down
CNE03140	0.0941945	-3.40821	1.98e-239	8.72e-238	Down
CNE03150	0.0397166	-4.65411	1.22e-192	3.68e-191	Down
CNE03240	0.238358	-2.0688	3.56e-91	3.75e-90	Down
CNE03340	0.204049	-2.29301	2.13e-139	4.07e-138	Down
CNE03400	0.352952	-1.50246	5.67e-73	4.48e-72	Down
CNE03463	0.0889133	-3.49146	3.67e-36	1.45e-35	Down
CNE03480	0.378572	-1.40136	3.1e-38	1.28e-37	Down
CNE03525	0.00175869	-9.15128	0	0	Down
CNE03680	0.217885	-2.19836	1.51e-92	1.63e-91	Down
CNE03700	0.381747	-1.38931	1.87e-50	1.01e-49	Down
CNE03740	0.49015	-1.0287	7.27e-28	2.3e-27	Down
CNE03810	0.217888	-2.19834	1.04e-78	9.05e-78	Down
CNE03890	0.433324	-1.20648	1.7e-11	3.28e-11	Down
CNE03900	0.0104129	-6.58548	2.12e-40	9.18e-40	Down
CNE03940	0.202332	-2.3052	7.31e-25	2.16e-24	Down
CNE04055	0.33258	-1.58823	6.61e-22	1.8e-21	Down
CNE04080	0.379993	-1.39596	1.46e-14	3.13e-14	Down
CNE04120	0.0628012	-3.99306	6.94e-263	3.58e-261	Down
CNE04190	0.0496158	-4.33306	8.05e-168	1.99e-166	Down
CNE04250	0.406016	-1.30039	3.08e-33	1.12e-32	Down
CNE04330	0.157518	-2.66641	1.07e-226	4.22e-225	Down
CNE04340	0.397404	-1.33132	9.45e-18	2.26e-17	Down
CNE04460	0.321871	-1.63544	2.15e-22	5.91e-22	Down
CNE04470	0.491817	-1.02381	3e-17	7.05e-17	Down
CNE04480	0.00904632	-6.78845	0	0	Down
CNE04520	0.0717935	-3.8	2.13e-117	3.25e-116	Down
CNE04660	0.235491	-2.08626	8.29e-41	3.61e-40	Down
CNE04730	0.381795	-1.38913	3.68e-43	1.7e-42	Down
CNE04740	0.0930746	-3.42547	3.07e-60	1.98e-59	Down
CNE04790	0.396941	-1.333	1.35e-30	4.61e-30	Down
CNE04810	0.0788613	-3.66454	5.3e-39	2.22e-38	Down
CNE04820	0.304181	-1.717	4.16e-22	1.14e-21	Down
CNE04860	0.0102412	-6.60947	6.05e-47	3.05e-46	Down
CNE04870	0.206806	-2.27365	2.58e-73	2.05e-72	Down
CNE04880	0.430941	-1.21444	2.69e-18	6.54e-18	Down
CNE04900	0.0795846	-3.65137	1.29e-109	1.79e-108	Down
CNE04910	0.0866082	-3.52935	2.27e-260	1.13e-258	Down
CNE04930	0.378738	-1.40073	1.16e-11	2.24e-11	Down
CNE04950	0.30293	-1.72294	3.54e-17	8.3e-17	Down
CNE05070	0.143829	-2.79757	1.39e-151	2.95e-150	Down
CNE05080	0.106484	-3.23129	2.87e-112	4.11e-111	Down
CNE05110	0.23708	-2.07655	4.56e-23	1.28e-22	Down
CNE05170	0.33292	-1.58675	1.54e-63	1.05e-62	Down
CNE05230	0.246095	-2.02272	1.25e-05	1.89e-05	Down
CNF00020	0.025802	-5.27638	2.41e-98	2.87e-97	Down
CNF00120	0.488384	-1.03391	6.46e-30	2.16e-29	Down
CNF00165	0.457605	-1.12783	6.62e-26	2e-25	Down
CNF00230	0.136785	-2.87002	9.46e-81	8.47e-80	Down
CNF00240	0.317572	-1.65485	7.08e-23	1.98e-22	Down
CNF00280	0.154596	-2.69343	3.18e-67	2.33e-66	Down
CNF00300	0.151301	-2.72451	7.24e-91	7.58e-90	Down
CNF00350	0.0674361	-3.89034	9.15e-215	3.25e-213	Down
CNF00385	0.175153	-2.51331	7.46e-12	1.46e-11	Down
CNF00450	0.286913	-1.80132	2.77e-83	2.58e-82	Down
CNF00460	0.456249	-1.13211	6.78e-21	1.79e-20	Down
CNF00500	0.469762	-1.09	1.14e-58	7.11e-58	Down
CNF00510	0.105682	-3.2422	1.17e-192	3.55e-191	Down
CNF00585	0.263498	-1.92414	5.95e-16	1.34e-15	Down
CNF00590	0.120277	-3.05557	1.13e-95	1.29e-94	Down
CNF00600	0.094448	-3.40434	1.71e-104	2.23e-103	Down
CNF00610	0.00864572	-6.8538	0	0	Down
CNF00660	0.425076	-1.23421	5.79e-19	1.44e-18	Down
CNF00690	0.0913001	-3.45324	6.36e-17	1.48e-16	Down
CNF00790	0.265171	-1.91501	4.17e-83	3.86e-82	Down
CNF00800	0.491655	-1.02428	6.61e-44	3.13e-43	Down
CNF00880	0.351293	-1.50925	5.2e-28	1.66e-27	Down
CNF00980	0.307006	-1.70366	1.36e-19	3.43e-19	Down
CNF00990	0.15236	-2.71444	1.25e-190	3.64e-189	Down
CNF01030	0.097955	-3.35174	2.07e-78	1.78e-77	Down
CNF01040	0.468676	-1.09334	3.83e-08	6.45e-08	Down
CNF01060	0.0928665	-3.4287	3.24e-111	4.57e-110	Down
CNF01070	0.0233954	-5.41763	1.16e-178	3.08e-177	Down
CNF01120	0.147595	-2.76029	8.68e-208	2.98e-206	Down
CNF01165	0.174572	-2.51811	2.25e-115	3.37e-114	Down
CNF01220	0.0301608	-5.05118	0	0	Down
CNF01310	0.497906	-1.00605	1.8e-09	3.2e-09	Down
CNF01360	0.408772	-1.29063	1.51e-10	2.8e-10	Down
CNF01400	0.110951	-3.17201	7.09e-40	3.03e-39	Down
CNF01410	0.459585	-1.1216	5.7e-26	1.73e-25	Down
CNF01440	0.254214	-1.97588	1.67e-43	7.83e-43	Down
CNF01450	0.489977	-1.02921	6.05e-35	2.31e-34	Down
CNF01460	0.0158429	-5.98002	0	0	Down
CNF01470	0.0475346	-4.39488	4.11e-241	1.82e-239	Down
CNF01480	0.370636	-1.43192	1.42e-69	1.06e-68	Down
CNF01490	0.159786	-2.64578	6.89e-81	6.18e-80	Down
CNF01515	0.370791	-1.43132	1.9e-12	3.78e-12	Down
CNF01610	0.315517	-1.66421	2.3e-59	1.45e-58	Down
CNF01660	0.359023	-1.47785	4.64e-51	2.54e-50	Down
CNF01770	0.346315	-1.52984	2.33e-31	8.06e-31	Down
CNF01780	0.481692	-1.05382	3.45e-18	8.35e-18	Down
CNF01800	0.281188	-1.83039	6.29e-99	7.52e-98	Down
CNF01820	0.254592	-1.97374	2.64e-55	1.55e-54	Down
CNF01915	0.00674285	-7.21243	0	0	Down
CNF01940	0.400713	-1.31936	2.3e-27	7.23e-27	Down
CNF02000	0.00662764	-7.23729	0	0	Down
CNF02040	0.499796	-1.00059	5.26e-14	1.1e-13	Down
CNF02070	0.287684	-1.79744	8.2e-62	5.42e-61	Down
CNF02120	0.0248756	-5.32912	5.16e-265	2.7e-263	Down
CNF02210	0.211263	-2.24289	5.28e-90	5.48e-89	Down
CNF02315	0.0473667	-4.39998	9.42e-62	6.21e-61	Down
CNF02370	0.392927	-1.34767	3.03e-34	1.14e-33	Down
CNF02380	0.0474362	-4.39787	3.94e-101	4.89e-100	Down
CNF02393	0.342489	-1.54587	2.45e-20	6.37e-20	Down
CNF02395	0.311281	-1.68371	2.25e-59	1.42e-58	Down
CNF02415	0.323424	-1.6285	1.22e-34	4.63e-34	Down
CNF02440	0.00106926	-9.86917	0	0	Down
CNF02445	0.407691	-1.29445	4.85e-12	9.52e-12	Down
CNF02490	0.470465	-1.08784	1.23e-25	3.69e-25	Down
CNF02510	0.212849	-2.2321	2.02e-98	2.41e-97	Down
CNF02530	0.189478	-2.3999	3.83e-48	1.98e-47	Down
CNF02600	0.269278	-1.89283	6.93e-13	1.4e-12	Down
CNF02810	0.02357	-5.4069	0	0	Down
CNF02890	0.287925	-1.79623	1.37e-23	3.92e-23	Down
CNF02910	0.19587	-2.35203	8.39e-76	6.97e-75	Down
CNF02920	0.324923	-1.62183	3.67e-52	2.04e-51	Down
CNF02960	0.145862	-2.77733	2.99e-191	8.8e-190	Down
CNF02980	0.435009	-1.20088	6.92e-41	3.03e-40	Down
CNF03130	0.1883	-2.40889	0.000611609	0.000840056	Down
CNF03170	0.294466	-1.76383	2.48e-62	1.65e-61	Down
CNF03180	0.192841	-2.37452	1.64e-63	1.12e-62	Down
CNF03205	0.341611	-1.54957	2.08e-06	3.26e-06	Down
CNF03210	0.339153	-1.55999	3.36e-40	1.45e-39	Down
CNF03215	0.461829	-1.11457	2.95e-21	7.89e-21	Down
CNF03425	0.0348241	-4.84377	1.41e-290	9.19e-289	Down
CNF03470	0.0333899	-4.90444	1.64e-159	3.79e-158	Down
CNF03510	0.18985	-2.39707	2e-52	1.12e-51	Down
CNF03530	0.0291173	-5.10198	0	0	Down
CNF03580	0.449066	-1.155	5.89e-28	1.87e-27	Down
CNF03620	0.121077	-3.046	7.77e-289	5.02e-287	Down
CNF03730	0.477932	-1.06512	1.65e-29	5.47e-29	Down
CNF03810	0.0453048	-4.46419	1.55e-232	6.31e-231	Down
CNF03860	0.412804	-1.27647	2.61e-32	9.27e-32	Down
CNF03900	0.189592	-2.39903	1.98e-62	1.32e-61	Down
CNF03960	0.0758612	-3.72049	1.03e-128	1.76e-127	Down
CNF03985	0.136157	-2.87666	1.97e-23	5.61e-23	Down
CNF04005	0.0478771	-4.38452	7.96e-288	5.05e-286	Down
CNF04035	0.0943631	-3.40563	6.29e-101	7.78e-100	Down
CNF04050	0.22813	-2.13207	1.53e-96	1.76e-95	Down
CNF04090	0.27919	-1.84068	2.17e-86	2.13e-85	Down
CNF04120	0.291004	-1.78089	6.68e-27	2.07e-26	Down
CNF04220	0.382778	-1.38542	1.35e-10	2.5e-10	Down
CNF04250	0.102057	-3.29256	6.59e-127	1.1e-125	Down
CNF04340	0.41799	-1.25846	7.59e-53	4.29e-52	Down
CNF04390	0.479272	-1.06108	6.62e-35	2.53e-34	Down
CNF04400	0.18068	-2.46849	1.39e-40	6.03e-40	Down
CNF04410	0.311873	-1.68097	3.14e-23	8.83e-23	Down
CNF04420	0.346923	-1.52731	6.59e-16	1.48e-15	Down
CNF04430	0.00775046	-7.0115	0	0	Down
CNF04470	0.325141	-1.62086	1.08e-49	5.74e-49	Down
CNF04480	0.384615	-1.37851	2.69e-56	1.62e-55	Down
CNF04490	0.490848	-1.02665	9.32e-15	2.02e-14	Down
CNF04560	0.101201	-3.3047	2.12e-84	2e-83	Down
CNF04600	0.106575	-3.23006	2.56e-92	2.75e-91	Down
CNF04610	0.296984	-1.75155	2.82e-21	7.55e-21	Down
CNF04660	0.110893	-3.17276	6.32e-114	9.3e-113	Down
CNF04770	0.161399	-2.6313	8.65e-68	6.36e-67	Down
CNF04780	0.209646	-2.25397	1.47e-81	1.33e-80	Down
CNF04790	0.31691	-1.65785	5.18e-39	2.17e-38	Down
CNF04810	0.357771	-1.48289	1.21e-16	2.79e-16	Down
CNF04850	0.409667	-1.28748	3.64e-05	5.35e-05	Down
CNF04910	0.40821	-1.29262	8.58e-17	1.98e-16	Down
CNF04930	0.126056	-2.98787	1.41e-32	5.06e-32	Down
CNG00010	0.226321	-2.14356	1.19e-40	5.18e-40	Down
CNG00020	0.235333	-2.08723	1.94e-99	2.36e-98	Down
CNG00100	0.231468	-2.11112	2.66e-61	1.73e-60	Down
CNG00305	0.0808074	-3.62937	0	0	Down
CNG00340	0.24741	-2.01502	1.81e-58	1.12e-57	Down
CNG00350	0.190399	-2.3929	9.6e-39	3.99e-38	Down
CNG00370	0.184997	-2.43442	1.13e-59	7.14e-59	Down
CNG00380	0.219934	-2.18485	9.1e-45	4.38e-44	Down
CNG00390	0.485665	-1.04197	3.07e-15	6.74e-15	Down
CNG00400	0.225204	-2.1507	1.03e-35	3.98e-35	Down
CNG00430	0.37314	-1.42221	3.03e-42	1.38e-41	Down
CNG00440	0.296226	-1.75523	2.96e-42	1.35e-41	Down
CNG00445	0.262128	-1.93166	9.43e-63	6.32e-62	Down
CNG00470	0.0870117	-3.52265	3.43e-127	5.77e-126	Down
CNG00500	0.252061	-1.98816	4.3e-45	2.09e-44	Down
CNG00520	0.261312	-1.93616	2.98e-68	2.2e-67	Down
CNG00600	0.280773	-1.83253	1.08e-71	8.36e-71	Down
CNG00690	0.361803	-1.46672	3.26e-41	1.44e-40	Down
CNG00700	0.275194	-1.86148	3.1e-70	2.36e-69	Down
CNG00820	0.348184	-1.52208	7.71e-60	4.92e-59	Down
CNG00890	0.102898	-3.28072	2.82e-197	8.9e-196	Down
CNG00940	0.270621	-1.88566	5.03e-66	3.59e-65	Down
CNG00970	0.261269	-1.93639	5.46e-46	2.7e-45	Down
CNG01010	0.0866068	-3.52938	4.81e-239	2.1e-237	Down
CNG01110	0.127865	-2.96731	2.47e-204	8.43e-203	Down
CNG01120	0.217925	-2.19809	6.59e-150	1.38e-148	Down
CNG01170	0.266769	-1.90634	2.39e-27	7.5e-27	Down
CNG01230	0.497335	-1.00771	3.91e-31	1.35e-30	Down
CNG01240	0.236234	-2.08171	3.53e-75	2.91e-74	Down
CNG01250	0.177988	-2.49015	8.79e-70	6.64e-69	Down
CNG01260	0.460942	-1.11734	1.33e-17	3.17e-17	Down
CNG01270	0.0475985	-4.39294	0	0	Down
CNG01280	0.0177443	-5.8165	9.08e-63	6.1e-62	Down
CNG01325	0.0929892	-3.42679	3.89e-163	9.23e-162	Down
CNG01370	0.402993	-1.31117	2.66e-20	6.9e-20	Down
CNG01485	0.298076	-1.74625	8.31e-75	6.77e-74	Down
CNG01530	0.215656	-2.21319	4.06e-96	4.64e-95	Down
CNG01540	0.276173	-1.85636	2.4e-44	1.15e-43	Down
CNG01560	0.433681	-1.20529	7.93e-22	2.15e-21	Down
CNG01590	0.396942	-1.333	4.9e-20	1.26e-19	Down
CNG01640	0.206584	-2.2752	2.1e-120	3.31e-119	Down
CNG01730	0.388518	-1.36395	2.55e-21	6.84e-21	Down
CNG01760	0.440891	-1.1815	5.17e-16	1.17e-15	Down
CNG01780	0.172026	-2.5393	1.83e-153	3.97e-152	Down
CNG01790	0.190291	-2.39372	1.41e-152	3.04e-151	Down
CNG01830	0.318179	-1.65209	7.26e-18	1.75e-17	Down
CNG01860	0.448072	-1.1582	6.17e-08	1.03e-07	Down
CNG01930	0.296269	-1.75502	1.39e-66	1e-65	Down
CNG01950	0.472251	-1.08237	1.77e-33	6.51e-33	Down
CNG01955	0.0600614	-4.05742	6.36e-149	1.32e-147	Down
CNG02000	0.160464	-2.63968	4.15e-23	1.17e-22	Down
CNG02030	0.31521	-1.66562	4.63e-89	4.73e-88	Down
CNG02160	0.0332119	-4.91215	0	0	Down
CNG02270	0.433093	-1.20725	1.31e-42	6.01e-42	Down
CNG02330	0.325792	-1.61798	2.97e-36	1.18e-35	Down
CNG02430	0.41044	-1.28476	1.04e-36	4.15e-36	Down
CNG02510	0.170748	-2.55006	1.73e-259	8.5e-258	Down
CNG02515	0.0947168	-3.40024	1.56e-23	4.44e-23	Down
CNG02520	0.216527	-2.20738	9.86e-161	2.32e-159	Down
CNG02720	0.176071	-2.50577	2.04e-187	5.82e-186	Down
CNG02820	0.375861	-1.41173	9.43e-20	2.4e-19	Down
CNG02825	0.0466082	-4.42327	3.92e-115	5.87e-114	Down
CNG02835	0.189222	-2.40185	1.52e-59	9.6e-59	Down
CNG02980	0.172908	-2.53193	1.35e-63	9.21e-63	Down
CNG03010	0.271863	-1.87905	1.39e-35	5.37e-35	Down
CNG03050	0.0348363	-4.84326	0	0	Down
CNG03085	0.229309	-2.12463	1.49e-50	8.02e-50	Down
CNG03300	0.303866	-1.71849	3.43e-47	1.74e-46	Down
CNG03310	0.0998518	-3.32407	1.22e-102	1.56e-101	Down
CNG03340	0.320118	-1.64333	3.2e-25	9.52e-25	Down
CNG03360	0.450445	-1.15058	8.51e-21	2.24e-20	Down
CNG03380	0.120295	-3.05535	7.9e-130	1.37e-128	Down
CNG03390	0.0535088	-4.22408	0	0	Down
CNG03440	0.116564	-3.10081	1.9e-182	5.24e-181	Down
CNG03495	0.011456	-6.44775	0	0	Down
CNG03600	0.300142	-1.73628	4.29e-31	1.48e-30	Down
CNG03655	0.0118074	-6.40417	0	0	Down
CNG03710	0.0425182	-4.55577	3.26e-250	1.5e-248	Down
CNG03725	0.436237	-1.19682	2.74e-11	5.22e-11	Down
CNG03755	0.145572	-2.78019	1.73e-78	1.5e-77	Down
CNG03760	0.322513	-1.63257	5.93e-42	2.67e-41	Down
CNG03875	0.15592	-2.68112	1.71e-10	3.17e-10	Down
CNG03890	0.269336	-1.89252	1.95e-84	1.85e-83	Down
CNG03895	0.478055	-1.06475	2.12e-17	5.01e-17	Down
CNG03900	0.315514	-1.66423	6e-66	4.27e-65	Down
CNG03950	0.369399	-1.43675	3.03e-25	9.04e-25	Down
CNG03985	0.00885434	-6.8194	0	0	Down
CNG04090	0.373636	-1.4203	2.75e-44	1.31e-43	Down
CNG04200	0.473659	-1.07808	8.51e-16	1.9e-15	Down
CNG04220	0.377919	-1.40385	1.19e-21	3.22e-21	Down
CNG04230	0.49165	-1.0243	1.64e-13	3.4e-13	Down
CNG04235	0.0575287	-4.11957	0	0	Down
CNG04300	0.103419	-3.27342	2.12e-199	7.01e-198	Down
CNG04310	0.288453	-1.79359	7.07e-32	2.49e-31	Down
CNG04340	0.223132	-2.16403	7.56e-54	4.35e-53	Down
CNG04350	0.245023	-2.02901	2.11e-88	2.13e-87	Down
CNG04440	0.41586	-1.26583	6.01e-31	2.06e-30	Down
CNG04470	0.332597	-1.58815	1.1e-44	5.29e-44	Down
CNG04480	0.345455	-1.53343	1.03e-25	3.11e-25	Down
CNG04530	0.335983	-1.57354	8.43e-79	7.33e-78	Down
CNG04550	0.247207	-2.01621	4.63e-94	5.16e-93	Down
CNG04575	0.227287	-2.13742	0.000408112	0.00056585	Down
CNG04690	0.44123	-1.1804	8.57e-15	1.86e-14	Down
CNH00020	0.0370232	-4.75543	1.64e-168	4.07e-167	Down
CNH00030	0.362363	-1.46449	3.4e-44	1.62e-43	Down
CNH00060	0.404507	-1.30576	7.52e-30	2.51e-29	Down
CNH00070	0.268934	-1.89468	7.18e-94	7.93e-93	Down
CNH00075	0.144044	-2.79541	1.77e-131	3.14e-130	Down
CNH00110	0.479974	-1.05897	0.000853378	0.00116005	Down
CNH00150	0.403859	-1.30808	2.36e-43	1.1e-42	Down
CNH00230	0.495239	-1.0138	2.12e-13	4.38e-13	Down
CNH00235	0.384114	-1.38039	4.95e-25	1.47e-24	Down
CNH00260	0.463391	-1.1097	8.16e-17	1.89e-16	Down
CNH00320	0.0431882	-4.53322	0	0	Down
CNH00470	0.365662	-1.45142	5.68e-40	2.44e-39	Down
CNH00495	0.0431152	-4.53566	1.06e-110	1.49e-109	Down
CNH00540	0.447322	-1.16062	1.51e-26	4.64e-26	Down
CNH00660	0.393621	-1.34512	6.71e-13	1.35e-12	Down
CNH00720	0.278204	-1.84578	3.89e-49	2.05e-48	Down
CNH00750	0.409828	-1.28691	1.1e-26	3.39e-26	Down
CNH00760	0.338759	-1.56167	6.27e-36	2.46e-35	Down
CNH00780	0.272524	-1.87555	3.21e-54	1.86e-53	Down
CNH00795	0.0378309	-4.72429	1.6e-181	4.36e-180	Down
CNH00800	0.474336	-1.07602	3.84e-15	8.42e-15	Down
CNH00935	0.00466558	-7.74373	1.47e-306	1.03e-304	Down
CNH00980	0.0786925	-3.66763	2.41e-221	9.18e-220	Down
CNH01020	0.363794	-1.45881	2.06e-23	5.85e-23	Down
CNH01135	0.241784	-2.04821	1.64e-18	4e-18	Down
CNH01140	0.0969693	-3.36633	4.12e-98	4.87e-97	Down
CNH01150	0.388765	-1.36303	7.11e-32	2.5e-31	Down
CNH01200	0.381527	-1.39014	9.94e-16	2.22e-15	Down
CNH01210	0.422537	-1.24285	2.31e-33	8.47e-33	Down
CNH01220	0.205375	-2.28366	3.63e-75	2.99e-74	Down
CNH01230	0.302284	-1.72602	1.26e-20	3.31e-20	Down
CNH01273	0.148709	-2.74944	3.61e-198	1.16e-196	Down
CNH01300	0.335511	-1.57557	3.13e-57	1.91e-56	Down
CNH01310	0.0106041	-6.55923	0	0	Down
CNH01330	0.257963	-1.95476	7.41e-29	2.42e-28	Down
CNH01350	0.259894	-1.944	6.28e-116	9.43e-115	Down
CNH01365	0.424144	-1.23737	7.38e-34	2.73e-33	Down
CNH01403	0.0688979	-3.8594	1.98e-13	4.1e-13	Down
CNH01550	0.313196	-1.67486	5.23e-54	3.02e-53	Down
CNH01560	0.18071	-2.46825	1.56e-120	2.47e-119	Down
CNH01570	0.30263	-1.72437	3.68e-40	1.58e-39	Down
CNH01660	0.312955	-1.67597	8.82e-92	9.38e-91	Down
CNH01665	0.0382394	-4.70879	1.4e-169	3.54e-168	Down
CNH01730	0.46528	-1.10383	5.61e-21	1.48e-20	Down
CNH01740	0.142122	-2.8148	2.47e-252	1.16e-250	Down
CNH01750	0.154365	-2.69558	1.18e-108	1.59e-107	Down
CNH01790	0.224453	-2.15551	1.45e-24	4.24e-24	Down
CNH01830	0.498223	-1.00514	1.02e-14	2.2e-14	Down
CNH01860	0.456547	-1.13117	7.12e-13	1.44e-12	Down
CNH01870	0.455952	-1.13305	2.98e-31	1.03e-30	Down
CNH01900	0.305102	-1.71263	1.11e-91	1.17e-90	Down
CNH01920	0.408362	-1.29208	5.22e-47	2.63e-46	Down
CNH01960	0.388257	-1.36492	6.83e-25	2.02e-24	Down
CNH02070	0.232261	-2.10618	2e-111	2.83e-110	Down
CNH02190	0.464195	-1.1072	5.84e-26	1.77e-25	Down
CNH02265	0.0278772	-5.16477	4.08e-106	5.35e-105	Down
CNH02300	0.241847	-2.04783	1.65e-116	2.49e-115	Down
CNH02310	0.109263	-3.19413	6.38e-145	1.26e-143	Down
CNH02350	0.121461	-3.04143	3.95e-63	2.67e-62	Down
CNH02375	0.298893	-1.7423	2.73e-56	1.64e-55	Down
CNH02380	0.447259	-1.16082	6.36e-36	2.49e-35	Down
CNH02410	0.190558	-2.3917	8.28e-89	8.42e-88	Down
CNH02420	0.440795	-1.18182	4.04e-41	1.78e-40	Down
CNH02450	0.210301	-2.24947	5.57e-87	5.51e-86	Down
CNH02490	0.38121	-1.39134	1.73e-23	4.91e-23	Down
CNH02500	0.0736419	-3.76333	3.46e-147	7.09e-146	Down
CNH02570	0.32223	-1.63384	1.19e-72	9.32e-72	Down
CNH02735	0.254272	-1.97556	9.88e-36	3.83e-35	Down
CNH02800	0.39756	-1.33076	3.05e-17	7.16e-17	Down
CNH02815	0.390705	-1.35585	4.24e-12	8.33e-12	Down
CNH02825	0.27869	-1.84327	2.92e-48	1.51e-47	Down
CNH02830	0.157405	-2.66744	4.95e-114	7.3e-113	Down
CNH02900	0.470193	-1.08868	6.13e-21	1.62e-20	Down
CNH02910	0.307612	-1.70082	1.77e-30	6.01e-30	Down
CNH02950	0.457573	-1.12793	8.02e-26	2.42e-25	Down
CNH02960	0.257321	-1.95836	2.99e-25	8.92e-25	Down
CNH03050	0.185427	-2.43108	1.82e-41	8.12e-41	Down
CNH03060	0.101233	-3.30424	1.17e-95	1.33e-94	Down
CNH03070	0.289741	-1.78717	2.46e-17	5.8e-17	Down
CNH03080	0.385027	-1.37697	4.78e-07	7.68e-07	Down
CNH03090	0.286598	-1.8029	1.5e-36	5.97e-36	Down
CNH03180	0.388407	-1.36436	4.78e-20	1.23e-19	Down
CNH03280	0.325231	-1.62046	1.02e-15	2.28e-15	Down
CNH03290	0.124677	-3.00373	1.29e-125	2.12e-124	Down
CNH03320	0.313454	-1.67368	3.04e-19	7.6e-19	Down
CNH03330	0.483586	-1.04816	8.75e-22	2.37e-21	Down
CNH03400	0.428014	-1.22427	6.08e-13	1.23e-12	Down
CNH03415	0.14005	-2.83599	7.01e-83	6.45e-82	Down
CNH03420	0.0587936	-4.0882	3.7e-216	1.36e-214	Down
CNH03475	0.0446784	-4.48428	4.99e-180	1.33e-178	Down
CNH03480	0.436323	-1.19653	8.6e-53	4.86e-52	Down
CNH03490	0.307593	-1.7009	1.78e-49	9.45e-49	Down
CNH03560	0.0460463	-4.44077	1.2e-305	8.32e-304	Down
CNH03640	0.0864019	-3.53279	4.49e-119	6.99e-118	Down
CNH03660	0.0375306	-4.73579	0.00232827	0.00307808	Down
CNH03670	0.116358	-3.10336	0.00681936	0.00872862	Down
CNH03700	0.157141	-2.66987	4.99e-21	1.32e-20	Down
CNH03710	0.0484343	-4.36783	1.16e-05	1.75e-05	Down
CNH03740	0.207017	-2.27218	9.39e-11	1.76e-10	Down
CNH03790	0.0476598	-4.39108	3.37e-22	9.25e-22	Down
CNH03820	0.0894202	-3.48326	8.29e-05	0.000119573	Down
CNI00020	0.266643	-1.90702	1.1e-35	4.27e-35	Down
CNI00080	0.401946	-1.31493	6.86e-40	2.93e-39	Down
CNI00090	0.433385	-1.20628	1.21e-18	2.98e-18	Down
CNI00100	0.029448	-5.08569	2.73e-215	9.9e-214	Down
CNI00160	0.427305	-1.22666	2.51e-43	1.17e-42	Down
CNI00180	0.423547	-1.23941	1.09e-17	2.61e-17	Down
CNI00190	0.280742	-1.83268	6.59e-24	1.9e-23	Down
CNI00210	0.140761	-2.82868	3.66e-14	7.73e-14	Down
CNI00240	0.309861	-1.69031	9.48e-73	7.46e-72	Down
CNI00290	0.203993	-2.29341	1.19e-07	1.97e-07	Down
CNI00370	0.351909	-1.50673	1.29e-53	7.39e-53	Down
CNI00490	0.499296	-1.00203	3.78e-18	9.12e-18	Down
CNI00500	0.26542	-1.91365	6.94e-20	1.77e-19	Down
CNI00530	0.254085	-1.97661	2.48e-88	2.51e-87	Down
CNI00625	0.0089371	-6.80598	5.9e-139	1.12e-137	Down
CNI00650	0.431417	-1.21284	4.3e-18	1.04e-17	Down
CNI00680	0.301315	-1.73065	7.28e-36	2.84e-35	Down
CNI00705	0.117267	-3.09214	1.58e-43	7.39e-43	Down
CNI00730	0.120464	-3.05332	3.33e-102	4.2e-101	Down
CNI00760	0.0655243	-3.93183	1.47e-199	4.88e-198	Down
CNI00810	0.286474	-1.80352	5.59e-32	1.97e-31	Down
CNI00850	0.299844	-1.73772	1.12e-31	3.91e-31	Down
CNI00870	0.226469	-2.14261	1.03e-30	3.54e-30	Down
CNI00880	0.138326	-2.85386	6.43e-61	4.17e-60	Down
CNI00925	0.360219	-1.47305	2.15e-05	3.21e-05	Down
CNI00930	0.463787	-1.10847	6.73e-05	9.76e-05	Down
CNI00970	0.15503	-2.68938	1.72e-126	2.86e-125	Down
CNI00990	0.306345	-1.70677	7.85e-28	2.49e-27	Down
CNI01000	0.294476	-1.76378	8.06e-81	7.22e-80	Down
CNI01005	0.0582477	-4.10166	5.98e-86	5.8e-85	Down
CNI01030	0.156616	-2.6747	6.55e-72	5.09e-71	Down
CNI01110	0.185162	-2.43314	9.29e-06	1.41e-05	Down
CNI01200	0.476103	-1.07065	1.17e-28	3.81e-28	Down
CNI01260	0.388501	-1.36401	9.38e-51	5.09e-50	Down
CNI01295	0.116173	-3.10565	4.15e-26	1.26e-25	Down
CNI01300	0.0270358	-5.20899	0	0	Down
CNI01350	0.497325	-1.00774	1.69e-32	6.06e-32	Down
CNI01355	0.135874	-2.87966	2.65e-73	2.11e-72	Down
CNI01440	0.066737	-3.90537	1.69e-93	1.86e-92	Down
CNI01520	0.424761	-1.23528	8.81e-31	3.02e-30	Down
CNI01540	0.425326	-1.23336	3.83e-36	1.51e-35	Down
CNI01560	0.106536	-3.23058	8.41e-140	1.61e-138	Down
CNI01570	0.341335	-1.55074	1.71e-39	7.2e-39	Down
CNI01580	0.0895937	-3.48046	7.09e-85	6.75e-84	Down
CNI01610	0.361173	-1.46924	6.49e-34	2.41e-33	Down
CNI01730	0.44293	-1.17485	9.59e-36	3.73e-35	Down
CNI01760	0.334371	-1.58048	6.83e-75	5.59e-74	Down
CNI01790	0.439505	-1.18605	1.04e-10	1.95e-10	Down
CNI01870	0.368813	-1.43904	1.08e-20	2.83e-20	Down
CNI01930	0.0460414	-4.44093	3.22e-279	1.86e-277	Down
CNI02040	0.0421204	-4.56934	1.52e-238	6.57e-237	Down
CNI02050	0.22704	-2.13898	5.75e-67	4.17e-66	Down
CNI02060	0.416149	-1.26483	6.11e-31	2.1e-30	Down
CNI02070	0.439773	-1.18517	2.85e-28	9.18e-28	Down
CNI02080	0.447324	-1.16061	1e-24	2.95e-24	Down
CNI02160	0.0767971	-3.7028	2.7e-130	4.7e-129	Down
CNI02180	0.198164	-2.33523	2.78e-94	3.11e-93	Down
CNI02190	0.451575	-1.14696	2.61e-13	5.37e-13	Down
CNI02230	0.467842	-1.09591	8.5e-27	2.63e-26	Down
CNI02260	0.304286	-1.7165	1.43e-33	5.27e-33	Down
CNI02270	0.245152	-2.02825	3.25e-38	1.34e-37	Down
CNI02290	0.449265	-1.15436	5.07e-55	2.96e-54	Down
CNI02350	0.407242	-1.29604	1.18e-28	3.83e-28	Down
CNI02400	0.272154	-1.8775	8.12e-36	3.16e-35	Down
CNI02410	0.2358	-2.08436	4.01e-85	3.83e-84	Down
CNI02420	0.0588569	-4.08665	1.64e-231	6.64e-230	Down
CNI02545	0.429924	-1.21785	7.09e-29	2.31e-28	Down
CNI02610	0.432884	-1.20795	2.72e-20	7.04e-20	Down
CNI02660	0.266202	-1.90941	4.8e-41	2.11e-40	Down
CNI02690	0.152369	-2.71436	3.86e-53	2.19e-52	Down
CNI02730	0.386518	-1.37139	1.38e-10	2.57e-10	Down
CNI02740	0.24926	-2.00427	1.03e-69	7.74e-69	Down
CNI02770	0.242038	-2.0467	2.97e-47	1.51e-46	Down
CNI02780	0.0562478	-4.15206	2.62e-05	3.9e-05	Down
CNI02800	0.163096	-2.61621	5.27e-129	9.03e-128	Down
CNI02805	0.14804	-2.75594	5.69e-53	3.23e-52	Down
CNI02810	0.0649649	-3.94419	5.04e-278	2.87e-276	Down
CNI02965	0.193882	-2.36675	2.91e-76	2.43e-75	Down
CNI02990	0.370229	-1.43351	3.09e-26	9.42e-26	Down
CNI03075	0.143037	-2.80554	2.58e-14	5.48e-14	Down
CNI03260	0.29453	-1.76351	6.84e-71	5.24e-70	Down
CNI03390	0.335401	-1.57604	2.27e-22	6.25e-22	Down
CNI03400	0.090777	-3.46153	0	0	Down
CNI03450	0.240892	-2.05354	7.01e-101	8.67e-100	Down
CNI03510	0.0646925	-3.95026	2.5e-261	1.26e-259	Down
CNI03590	0.254107	-1.97649	1.04e-37	4.25e-37	Down
CNI03660	0.157429	-2.66722	1.54e-39	6.54e-39	Down
CNI03690	0.0812755	-3.62104	0	0	Down
CNI03820	0.156874	-2.67232	1.02e-121	1.63e-120	Down
CNI03840	0.381502	-1.39024	1.93e-37	7.82e-37	Down
CNI03920	0.261787	-1.93354	1.29e-36	5.14e-36	Down
CNI04000	0.111966	-3.15887	4.89e-73	3.87e-72	Down
CNI04080	0.494293	-1.01656	5.23e-40	2.25e-39	Down
CNI04130	0.464595	-1.10595	2.57e-32	9.16e-32	Down
CNI04160	0.226254	-2.14399	4.24e-120	6.64e-119	Down
CNI04210	0.0461497	-4.43754	3.02e-78	2.59e-77	Down
CNI04360	0.237059	-2.07668	7.37e-56	4.38e-55	Down
CNI04420	0.49781	-1.00633	1.64e-11	3.16e-11	Down
CNJ00030	0.359566	-1.47567	1.88e-39	7.91e-39	Down
CNJ00050	0.316436	-1.66002	5.47e-91	5.75e-90	Down
CNJ00060	0.313881	-1.67171	4.95e-98	5.84e-97	Down
CNJ00070	0.348199	-1.52202	1.78e-31	6.17e-31	Down
CNJ00110	0.453188	-1.14182	3.28e-22	8.99e-22	Down
CNJ00140	0.0504716	-4.30838	2.96e-181	7.97e-180	Down
CNJ00170	0.194596	-2.36145	4.41e-66	3.16e-65	Down
CNJ00240	0.208824	-2.25964	5.06e-72	3.95e-71	Down
CNJ00270	0.14591	-2.77685	8.06e-16	1.8e-15	Down
CNJ00290	0.31962	-1.64557	1.93e-34	7.26e-34	Down
CNJ00310	0.200277	-2.31993	1.96e-85	1.88e-84	Down
CNJ00470	0.477744	-1.06569	5.86e-17	1.37e-16	Down
CNJ00495	0.453817	-1.13982	0.00189106	0.00251366	Down
CNJ00530	0.333254	-1.5853	4.65e-30	1.56e-29	Down
CNJ00560	0.125657	-2.99243	2.39e-99	2.89e-98	Down
CNJ00580	0.317125	-1.65688	6.37e-32	2.24e-31	Down
CNJ00590	0.44581	-1.1655	2.79e-26	8.51e-26	Down
CNJ00610	0.198025	-2.33624	4.39e-147	8.97e-146	Down
CNJ00630	0.411267	-1.28185	5.36e-27	1.67e-26	Down
CNJ00690	0.0366947	-4.76829	0	0	Down
CNJ00710	0.226232	-2.14412	9.79e-94	1.08e-92	Down
CNJ00730	0.240439	-2.05626	5.6e-177	1.45e-175	Down
CNJ00760	0.0713828	-3.80828	5.56e-285	3.43e-283	Down
CNJ00920	0.0788813	-3.66417	1.2e-202	4.04e-201	Down
CNJ00930	0.408678	-1.29096	8.46e-20	2.15e-19	Down
CNJ00940	0.168883	-2.56591	4.69e-93	5.12e-92	Down
CNJ00950	0.437955	-1.19115	2.46e-26	7.51e-26	Down
CNJ00965	0.248901	-2.00636	2.78e-55	1.63e-54	Down
CNJ01055	0.496293	-1.01074	2.84e-08	4.82e-08	Down
CNJ01060	0.379354	-1.39838	3.24e-28	1.04e-27	Down
CNJ01160	0.233056	-2.10125	1.2e-34	4.53e-34	Down
CNJ01180	0.0839525	-3.57428	1.94e-25	5.8e-25	Down
CNJ01190	0.265429	-1.9136	9.41e-25	2.77e-24	Down
CNJ01220	0.00725325	-7.10716	0	0	Down
CNJ01350	0.211359	-2.24223	4.84e-06	7.44e-06	Down
CNJ01360	0.0677966	-3.88264	1.55e-165	3.76e-164	Down
CNJ01390	0.128725	-2.95764	2.69e-75	2.23e-74	Down
CNJ01440	0.450719	-1.1497	2.47e-34	9.27e-34	Down
CNJ01450	0.116919	-3.09642	7.15e-130	1.24e-128	Down
CNJ01555	0.213645	-2.22671	1.93e-31	6.71e-31	Down
CNJ01570	0.0513944	-4.28225	2.87e-126	4.77e-125	Down
CNJ01590	0.452158	-1.1451	5.02e-16	1.14e-15	Down
CNJ01600	0.240337	-2.05687	1.75e-63	1.19e-62	Down
CNJ01625	0.47811	-1.06459	2.34e-24	6.8e-24	Down
CNJ01650	0.274035	-1.86757	1.31e-66	9.49e-66	Down
CNJ01670	0.269944	-1.88927	9.05e-39	3.76e-38	Down
CNJ01775	0.350794	-1.51131	6.79e-44	3.21e-43	Down
CNJ01850	0.467345	-1.09744	3.51e-19	8.75e-19	Down
CNJ01880	0.144244	-2.79342	6.23e-137	1.15e-135	Down
CNJ01890	0.0627641	-3.99392	0	0	Down
CNJ01900	0.375487	-1.41316	4.44e-89	4.54e-88	Down
CNJ01960	0.477009	-1.06791	5.73e-27	1.78e-26	Down
CNJ01970	0.404165	-1.30699	1.34e-30	4.56e-30	Down
CNJ02020	0.0904061	-3.46744	4.78e-104	6.17e-103	Down
CNJ02065	0.0713477	-3.80899	1.2e-28	3.89e-28	Down
CNJ02090	0.323986	-1.626	7.08e-51	3.86e-50	Down
CNJ02110	0.115148	-3.11844	4.04e-98	4.8e-97	Down
CNJ02140	0.429892	-1.21795	3.81e-29	1.25e-28	Down
CNJ02150	0.364141	-1.45743	8.45e-32	2.96e-31	Down
CNJ02160	0.493416	-1.01912	1.17e-10	2.18e-10	Down
CNJ02210	0.407921	-1.29364	6.02e-24	1.74e-23	Down
CNJ02365	0.195139	-2.35743	9.07e-31	3.1e-30	Down
CNJ02430	0.304562	-1.71519	1.45e-14	3.11e-14	Down
CNJ02555	0.225116	-2.15126	6.27e-28	1.99e-27	Down
CNJ02580	0.335975	-1.57357	2.6e-39	1.09e-38	Down
CNJ02590	0.0975884	-3.35715	4.51e-221	1.71e-219	Down
CNJ02610	0.382338	-1.38708	5.57e-24	1.61e-23	Down
CNJ02660	0.379607	-1.39742	9.86e-44	4.65e-43	Down
CNJ02710	0.306661	-1.70528	4.27e-65	2.98e-64	Down
CNJ02870	0.394288	-1.34268	1.27e-49	6.75e-49	Down
CNJ02910	0.155041	-2.68928	1.76e-191	5.27e-190	Down
CNJ02920	0.472407	-1.0819	1.02e-11	1.97e-11	Down
CNJ02950	0.139404	-2.84266	4.45e-164	1.07e-162	Down
CNJ02970	0.230306	-2.11838	9.11e-88	9.12e-87	Down
CNJ02980	0.107982	-3.21114	3.63e-55	2.12e-54	Down
CNJ03000	0.0186586	-5.74402	0	0	Down
CNJ03020	0.0275712	-5.18069	0	0	Down
CNJ03040	0.47436	-1.07594	1.36e-33	5.02e-33	Down
CNJ03090	0.360985	-1.46999	1.38e-28	4.48e-28	Down
CNJ03153	0.388453	-1.36419	4.02e-21	1.07e-20	Down
CNJ03155	0.0545668	-4.19583	3.72e-234	1.52e-232	Down
CNJ03160	0.42094	-1.24831	1.19e-17	2.83e-17	Down
CNJ03175	0.310123	-1.68909	7.34e-05	0.000106158	Down
CNJ03177	0.0161809	-5.94956	9.2e-92	9.77e-91	Down
CNJ03179	0.150602	-2.73119	3.57e-84	3.37e-83	Down
CNJ03220	0.489904	-1.02943	1.02e-22	2.84e-22	Down
CNJ03235	0.0784971	-3.67122	3.04e-15	6.67e-15	Down
CNJ03260	0.303056	-1.72234	1.86e-21	5e-21	Down
CNJ03275	0.356301	-1.48883	0.00292915	0.0038432	Down
CNJ03330	0.244632	-2.03131	3.12e-76	2.61e-75	Down
CNJ03340	0.303841	-1.71861	4.98e-64	3.42e-63	Down
CNJ03365	0.409345	-1.28861	1.34e-09	2.39e-09	Down
CNJ03420	0.173554	-2.52655	1.75e-53	9.98e-53	Down
CNJ03430	0.26544	-1.91354	1.06e-23	3.04e-23	Down
CNK00030	0.157532	-2.66628	1.16e-107	1.55e-106	Down
CNK00060	0.047478	-4.3966	2.75e-109	3.78e-108	Down
CNK00070	0.0518434	-4.2697	2.41e-106	3.18e-105	Down
CNK00090	0.214595	-2.22031	4.64e-65	3.24e-64	Down
CNK00130	0.234716	-2.09101	8.2e-79	7.14e-78	Down
CNK00180	0.106942	-3.22511	1.96e-57	1.2e-56	Down
CNK00205	0.277872	-1.84751	1.84e-20	4.8e-20	Down
CNK00230	0.194574	-2.36161	5.5e-107	7.29e-106	Down
CNK00260	0.286074	-1.80554	9.01e-21	2.37e-20	Down
CNK00320	0.270153	-1.88815	1.85e-46	9.23e-46	Down
CNK00340	0.416522	-1.26354	2.84e-14	6.02e-14	Down
CNK00380	0.0363502	-4.78189	2.94e-215	1.06e-213	Down
CNK00540	0.238008	-2.07092	2.1e-05	3.13e-05	Down
CNK00550	0.295534	-1.7586	1.02e-23	2.93e-23	Down
CNK00650	0.38671	-1.37068	9.47e-32	3.31e-31	Down
CNK00710	0.489802	-1.02973	2.2e-15	4.84e-15	Down
CNK00780	0.168674	-2.56769	4.86e-74	3.92e-73	Down
CNK00810	0.136508	-2.87294	1.43e-119	2.23e-118	Down
CNK00840	0.0576039	-4.11769	3.92e-253	1.89e-251	Down
CNK00850	0.371524	-1.42847	1.46e-14	3.14e-14	Down
CNK00860	0.372473	-1.42479	7.59e-10	1.37e-09	Down
CNK00870	0.0894654	-3.48253	2.42e-44	1.16e-43	Down
CNK00880	0.215696	-2.21293	4.84e-80	4.3e-79	Down
CNK00890	0.216649	-2.20657	1.19e-37	4.82e-37	Down
CNK00900	0.117408	-3.0904	1.64e-83	1.53e-82	Down
CNK00950	0.416951	-1.26205	3.15e-21	8.42e-21	Down
CNK01040	0.423081	-1.24099	2.28e-43	1.06e-42	Down
CNK01090	0.486642	-1.03907	1.67e-29	5.51e-29	Down
CNK01190	0.437459	-1.19278	1.22e-29	4.06e-29	Down
CNK01330	0.371898	-1.42702	1.18e-23	3.38e-23	Down
CNK01380	0.455618	-1.1341	7.51e-23	2.09e-22	Down
CNK01480	0.160709	-2.63747	9.61e-62	6.33e-61	Down
CNK01490	0.0935768	-3.4177	6.64e-183	1.84e-181	Down
CNK01500	0.290296	-1.7844	4.52e-89	4.61e-88	Down
CNK01510	0.220493	-2.1812	1.4e-100	1.72e-99	Down
CNK01525	0.0210455	-5.57034	0	0	Down
CNK01570	0.46566	-1.10265	2.78e-19	6.95e-19	Down
CNK01670	0.103098	-3.27792	1.84e-145	3.68e-144	Down
CNK01690	0.254506	-1.97423	5.02e-92	5.35e-91	Down
CNK01710	0.486988	-1.03804	7.34e-32	2.58e-31	Down
CNK01720	0.470132	-1.08886	5.67e-39	2.37e-38	Down
CNK01730	0.488635	-1.03317	5.8e-07	9.3e-07	Down
CNK01935	0.0909239	-3.4592	6.42e-34	2.38e-33	Down
CNK01940	0.18462	-2.43737	1.89e-141	3.64e-140	Down
CNK01980	0.473782	-1.0777	1.46e-18	3.57e-18	Down
CNK02000	0.269428	-1.89203	3.07e-54	1.78e-53	Down
CNK02020	0.496753	-1.0094	3.85e-08	6.48e-08	Down
CNK02050	0.186082	-2.42599	6.31e-69	4.68e-68	Down
CNK02060	0.165484	-2.59524	1.85e-63	1.26e-62	Down
CNK02120	0.298577	-1.74383	1.45e-51	8.02e-51	Down
CNK02190	0.0418534	-4.57851	4.31e-262	2.19e-260	Down
CNK02200	0.439485	-1.18612	2.14e-47	1.09e-46	Down
CNK02235	0.0794577	-3.65367	8.26e-37	3.31e-36	Down
CNK02330	0.469826	-1.0898	4.44e-16	1.01e-15	Down
CNK02340	0.449655	-1.15311	1.08e-19	2.75e-19	Down
CNK02430	0.276783	-1.85317	3.67e-27	1.14e-26	Down
CNK02440	0.321632	-1.63652	1.37e-57	8.41e-57	Down
CNK02490	0.297239	-1.7503	2.11e-78	1.81e-77	Down
CNK02690	0.293492	-1.76861	6e-34	2.23e-33	Down
CNK02720	0.15477	-2.6918	1.99e-99	2.41e-98	Down
CNK02730	0.0299979	-5.059	2.85e-196	8.92e-195	Down
CNK02760	0.495169	-1.01401	1.24e-16	2.85e-16	Down
CNK02790	0.300223	-1.7359	2.01e-10	3.7e-10	Down
CNK02820	0.39273	-1.34839	6.88e-24	1.98e-23	Down
CNK02830	0.167109	-2.58114	7.4e-43	3.4e-42	Down
CNK02860	0.335661	-1.57492	3.95e-23	1.11e-22	Down
CNK02880	0.279631	-1.83841	2.15e-40	9.28e-40	Down
CNK03010	0.108114	-3.20937	8.64e-153	1.87e-151	Down
CNK03030	0.499681	-1.00092	1.91e-10	3.52e-10	Down
CNK03040	0.161239	-2.63273	7.11e-72	5.51e-71	Down
CNK03110	0.367255	-1.44515	1.08e-48	5.66e-48	Down
CNK03130	0.0382971	-4.70662	1.81e-47	9.21e-47	Down
CNK03180	0.472648	-1.08116	2.19e-44	1.05e-43	Down
CNK03185	0.482524	-1.05133	1.86e-12	3.71e-12	Down
CNK03220	0.081604	-3.61522	6.69e-75	5.48e-74	Down
CNK03260	0.262398	-1.93017	4.58e-21	1.22e-20	Down
CNK03270	0.366259	-1.44906	8.57e-38	3.5e-37	Down
CNK03280	0.226273	-2.14386	3.86e-41	1.7e-40	Down
CNK03310	0.174507	-2.51864	1.56e-197	4.99e-196	Down
CNK03350	0.270922	-1.88405	3.84e-46	1.9e-45	Down
CNK03460	0.285167	-1.81012	9.45e-19	2.33e-18	Down
CNL03660	0.021045	-5.57038	4.33e-22	1.18e-21	Down
CNL03670	0.336923	-1.56951	0.00556086	0.00715805	Down
CNL03700	0.164296	-2.60563	8.48e-35	3.23e-34	Down
CNL03790	0.126467	-2.98316	7.93e-67	5.75e-66	Down
CNL03820	0.0376201	-4.73235	4.7e-06	7.23e-06	Down
CNL03915	0.453167	-1.14188	2.16e-46	1.08e-45	Down
CNL04090	0.27833	-1.84513	1.14e-70	8.7e-70	Down
CNL04240	0.0963941	-3.37491	5.12e-263	2.66e-261	Down
CNL04310	0.314936	-1.66687	3.59e-33	1.31e-32	Down
CNL04355	0.241327	-2.05094	7.69e-74	6.18e-73	Down
CNL04390	0.429994	-1.21761	4.77e-08	8.02e-08	Down
CNL04400	0.449962	-1.15212	2.31e-52	1.29e-51	Down
CNL04410	0.33685	-1.56982	1.49e-30	5.06e-30	Down
CNL04420	0.249506	-2.00285	2.51e-09	4.45e-09	Down
CNL04440	0.365075	-1.45373	1.69e-30	5.75e-30	Down
CNL04450	0.407679	-1.2945	2.83e-38	1.17e-37	Down
CNL04460	0.0916426	-3.44784	0	0	Down
CNL04570	0.361526	-1.46783	2.15e-17	5.08e-17	Down
CNL04580	0.323303	-1.62904	3.23e-32	1.14e-31	Down
CNL04630	0.441864	-1.17833	7.31e-46	3.61e-45	Down
CNL04640	0.129005	-2.9545	8.12e-182	2.22e-180	Down
CNL04643	0.280643	-1.83319	5.72e-32	2.02e-31	Down
CNL04645	0.207589	-2.2682	1.35e-07	2.22e-07	Down
CNL04670	0.438728	-1.1886	7.68e-58	4.71e-57	Down
CNL04760	0.0825217	-3.59908	1.14e-107	1.52e-106	Down
CNL04840	0.268497	-1.89702	6.26e-41	2.75e-40	Down
CNL04910	0.42879	-1.22166	4.85e-20	1.24e-19	Down
CNL04915	0.24888	-2.00648	1.58e-81	1.42e-80	Down
CNL05010	0.158478	-2.65764	5.26e-51	2.88e-50	Down
CNL05050	0.390016	-1.35839	3.16e-32	1.12e-31	Down
CNL05080	0.32226	-1.6337	1.91e-52	1.07e-51	Down
CNL05090	0.47808	-1.06467	1.97e-24	5.75e-24	Down
CNL05130	0.318634	-1.65003	2.71e-28	8.73e-28	Down
CNL05170	0.299028	-1.74165	1.29e-10	2.4e-10	Down
CNL05270	0.425183	-1.23384	2.04e-20	5.32e-20	Down
CNL05275	0.0335866	-4.89597	1.76e-79	1.55e-78	Down
CNL05300	0.153206	-2.70645	5.68e-35	2.17e-34	Down
CNL05320	0.0857028	-3.54451	1.78e-57	1.09e-56	Down
CNL05390	0.179492	-2.47801	9.23e-156	2.05e-154	Down
CNL05450	0.0165289	-5.91887	2.28e-73	1.82e-72	Down
CNL05460	0.333164	-1.58569	5.3e-45	2.57e-44	Down
CNL05470	0.239593	-2.06134	1.05e-59	6.65e-59	Down
CNL05490	0.104551	-3.25772	1.42e-27	4.46e-27	Down
CNL05495	0.350924	-1.51077	4.03e-12	7.94e-12	Down
CNL05530	0.0495686	-4.33443	2.32e-176	5.98e-175	Down
CNL05540	0.298315	-1.74509	2.99e-34	1.12e-33	Down
CNL05580	0.232368	-2.10552	2.3e-19	5.77e-19	Down
CNL05590	0.424459	-1.2363	6.11e-28	1.94e-27	Down
CNL05620	0.210809	-2.24599	1.98e-66	1.42e-65	Down
CNL05630	0.135533	-2.88328	8.55e-92	9.11e-91	Down
CNL05760	0.289338	-1.78917	1.26e-48	6.59e-48	Down
CNL05900	0.321601	-1.63666	3.26e-42	1.48e-41	Down
CNL05950	0.442132	-1.17745	1.13e-07	1.87e-07	Down
CNL05990	0.363557	-1.45975	1.81e-12	3.61e-12	Down
CNL06010	0.181972	-2.45821	4.21e-118	6.43e-117	Down
CNL06020	0.296927	-1.75182	1.67e-43	7.81e-43	Down
CNL06040	0.0816417	-3.61455	3.14e-178	8.26e-177	Down
CNL06060	0.194685	-2.36079	6.01e-184	1.69e-182	Down
CNL06070	0.383107	-1.38418	9.86e-67	7.13e-66	Down
CNL06120	0.286245	-1.80468	9.62e-38	3.92e-37	Down
CNL06125	0.00532918	-7.55187	1.05e-199	3.49e-198	Down
CNL06130	0.264205	-1.92027	1.06e-47	5.43e-47	Down
CNL06180	0.0856911	-3.54471	4.8e-90	4.98e-89	Down
CNL06210	0.0675138	-3.88867	2.15e-236	9.17e-235	Down
CNL06220	0.433786	-1.20494	1.29e-30	4.41e-30	Down
CNL06230	0.486785	-1.03864	1.08e-15	2.4e-15	Down
CNL06270	0.343001	-1.54371	3.83e-31	1.32e-30	Down
CNL06290	0.398916	-1.32584	5.28e-45	2.56e-44	Down
CNL06330	0.0405087	-4.62562	2e-226	7.82e-225	Down
CNL06340	0.137634	-2.8611	8.45e-177	2.18e-175	Down
CNL06360	0.0915336	-3.44955	3e-187	8.53e-186	Down
CNL06370	0.148517	-2.7513	3.9e-86	3.8e-85	Down
CNL06415	0.155342	-2.68648	7.74e-08	1.29e-07	Down
CNL06430	0.417592	-1.25983	3.37e-28	1.08e-27	Down
CNL06440	0.420322	-1.25043	4.97e-28	1.59e-27	Down
CNL06500	0.406716	-1.29791	3.73e-19	9.31e-19	Down
CNL06520	0.162666	-2.62002	2.32e-155	5.13e-154	Down
CNL06555	0.206155	-2.2782	2.52e-36	9.97e-36	Down
CNL06590	0.447208	-1.16098	2.66e-12	5.26e-12	Down
CNL06600	0.496053	-1.01143	8.91e-28	2.82e-27	Down
CNL06620	0.393097	-1.34704	3.27e-36	1.29e-35	Down
CNL06680	0.147165	-2.76449	5.19e-121	8.23e-120	Down
CNL06690	0.312515	-1.678	7.12e-33	2.57e-32	Down
CNL06700	0.219623	-2.1869	1.86e-33	6.83e-33	Down
CNL06720	0.245898	-2.02387	2.46e-63	1.66e-62	Down
CNL06750	0.00524397	-7.57513	1.22e-42	5.58e-42	Down
CNL06780	0.241026	-2.05274	8.18e-48	4.21e-47	Down
CNM00020	0.236498	-2.0801	1.99e-70	1.52e-69	Down
CNM00030	0.146853	-2.76755	7.08e-68	5.22e-67	Down
CNM00090	0.16675	-2.58424	1.07e-67	7.82e-67	Down
CNM00180	0.0313456	-4.99559	0	0	Down
CNM00220	0.473612	-1.07822	3.26e-37	1.31e-36	Down
CNM00230	0.0598731	-4.06195	1.28e-198	4.18e-197	Down
CNM00270	0.401171	-1.31771	2.44e-63	1.65e-62	Down
CNM00300	0.497122	-1.00833	1.56e-15	3.45e-15	Down
CNM00310	0.247647	-2.01364	3.32e-55	1.95e-54	Down
CNM00360	0.400547	-1.31996	1.64e-58	1.01e-57	Down
CNM00400	0.13812	-2.85601	6.13e-56	3.65e-55	Down
CNM00410	0.176787	-2.49991	1.92e-61	1.25e-60	Down
CNM00460	0.323335	-1.6289	2.58e-47	1.31e-46	Down
CNM00470	0.244351	-2.03297	7.61e-80	6.73e-79	Down
CNM00600	0.425618	-1.23237	3.4e-13	6.95e-13	Down
CNM00620	0.360074	-1.47363	1.24e-16	2.86e-16	Down
CNM00660	0.474062	-1.07685	3.12e-18	7.56e-18	Down
CNM00690	0.208949	-2.25878	1.29e-151	2.75e-150	Down
CNM00800	0.0193863	-5.68882	0	0	Down
CNM00810	0.403234	-1.31031	8.62e-40	3.66e-39	Down
CNM00830	0.229772	-2.12172	7.25e-61	4.7e-60	Down
CNM00840	0.425641	-1.23229	4.4e-28	1.41e-27	Down
CNM00950	0.362839	-1.4626	6.03e-90	6.25e-89	Down
CNM00990	0.183462	-2.44645	1.84e-100	2.26e-99	Down
CNM01040	0.301798	-1.72834	2.18e-31	7.56e-31	Down
CNM01050	0.143514	-2.80073	3.97e-70	3.02e-69	Down
CNM01060	0.332052	-1.59052	0.000219744	0.000309622	Down
CNM01090	0.00929188	-6.74981	2.93e-262	1.5e-260	Down
CNM01150	0.440897	-1.18149	2.12e-14	4.52e-14	Down
CNM01200	0.173705	-2.52529	3.18e-14	6.75e-14	Down
CNM01220	0.374278	-1.41782	1.24e-65	8.8e-65	Down
CNM01230	0.462503	-1.11246	7.52e-36	2.94e-35	Down
CNM01250	0.10609	-3.23664	2.82e-87	2.8e-86	Down
CNM01270	0.254427	-1.97468	8.48e-50	4.53e-49	Down
CNM01370	0.0357502	-4.8059	3.89e-245	1.75e-243	Down
CNM01410	0.358512	-1.47991	1.48e-24	4.33e-24	Down
CNM01610	0.068029	-3.87771	1.68e-134	3.03e-133	Down
CNM01630	0.485029	-1.04386	2.84e-38	1.17e-37	Down
CNM01645	0.390475	-1.3567	1.34e-31	4.66e-31	Down
CNM01675	0.120522	-3.05264	2.01e-34	7.57e-34	Down
CNM01700	0.247034	-2.01722	1.02e-48	5.33e-48	Down
CNM01710	0.158229	-2.65991	1.06e-44	5.1e-44	Down
CNM01730	0.180308	-2.47146	2.46e-51	1.35e-50	Down
CNM01780	0.0716217	-3.80346	9.53e-114	1.4e-112	Down
CNM01860	0.0470753	-4.40889	0	0	Down
CNM01870	0.0632388	-3.98305	2.15e-153	4.66e-152	Down
CNM01880	0.448093	-1.15813	2.71e-23	7.65e-23	Down
CNM01890	0.385845	-1.37391	2.57e-17	6.06e-17	Down
CNM02020	0.0924849	-3.43464	1.09e-26	3.38e-26	Down
CNM02100	0.0860955	-3.53792	1.43e-159	3.33e-158	Down
CNM02105	0.0129652	-6.26921	7.59e-275	4.21e-273	Down
CNM02120	0.400271	-1.32095	2.91e-39	1.22e-38	Down
CNM02150	0.358847	-1.47856	2.72e-56	1.63e-55	Down
CNM02180	0.248874	-2.00651	3.16e-107	4.21e-106	Down
CNM02400	0.16713	-2.58096	6.09e-51	3.33e-50	Down
CNM02450	0.425289	-1.23348	1.09e-23	3.12e-23	Down
CNM02460	0.493488	-1.01891	2.38e-21	6.38e-21	Down
CNM02510	0.182857	-2.45121	9.13e-57	5.53e-56	Down
CNM02540	0.0777612	-3.68481	3.64e-184	1.03e-182	Down
CNM02550	0.172791	-2.5329	1.35e-163	3.21e-162	Down
CNM02560	0.385795	-1.37409	6.96e-37	2.79e-36	Down
CNN00030	0.182214	-2.45629	6.85e-37	2.75e-36	Down
CNN00085	0.122702	-3.02677	4.94e-48	2.55e-47	Down
CNN00140	0.495857	-1.012	1.12e-29	3.72e-29	Down
CNN00150	0.220587	-2.18058	3.84e-25	1.14e-24	Down
CNN00155	0.168143	-2.57224	5.86e-112	8.33e-111	Down
CNN00213	0.241459	-2.05015	7.35e-79	6.41e-78	Down
CNN00220	0.371877	-1.4271	3.44e-67	2.52e-66	Down
CNN00240	0.271585	-1.88052	1.01e-77	8.64e-77	Down
CNN00260	0.0796659	-3.64989	8.21e-273	4.48e-271	Down
CNN00270	0.109413	-3.19214	5.01e-136	9.18e-135	Down
CNN00300	0.27413	-1.86707	2.9e-23	8.19e-23	Down
CNN00320	0.136986	-2.8679	4.07e-22	1.11e-21	Down
CNN00330	0.108714	-3.20139	1.28e-53	7.35e-53	Down
CNN00340	0.187708	-2.41344	1.31e-19	3.3e-19	Down
CNN00370	0.164132	-2.60708	5.36e-127	8.98e-126	Down
CNN00395	0.241045	-2.05262	1.23e-40	5.34e-40	Down
CNN00400	0.163433	-2.61323	4.73e-95	5.3e-94	Down
CNN00410	0.31486	-1.66722	4.78e-43	2.21e-42	Down
CNN00420	0.207743	-2.26713	3.86e-06	5.97e-06	Down
CNN00490	0.166747	-2.58426	1.59e-216	5.87e-215	Down
CNN00495	0.152479	-2.71331	4.8e-30	1.61e-29	Down
CNN00510	0.350898	-1.51088	1.7e-35	6.54e-35	Down
CNN00570	0.00986607	-6.66331	2.8e-279	1.63e-277	Down
CNN00580	0.0190768	-5.71204	4.24e-291	2.83e-289	Down
CNN00590	0.138335	-2.85376	5.44e-79	4.76e-78	Down
CNN00670	0.071716	-3.80156	0	0	Down
CNN00680	0.416603	-1.26326	1.75e-19	4.4e-19	Down
CNN00690	0.24422	-2.03374	3.03e-61	1.97e-60	Down
CNN00700	0.175622	-2.50945	4.97e-52	2.76e-51	Down
CNN00760	0.309755	-1.6908	5.87e-35	2.24e-34	Down
CNN00770	0.330657	-1.59659	3.84e-36	1.51e-35	Down
CNN00780	0.457153	-1.12925	9.96e-07	1.58e-06	Down
CNN00825	0.088998	-3.49008	1.31e-160	3.06e-159	Down
CNN00860	0.210434	-2.24856	1.74e-134	3.14e-133	Down
CNN00890	0.318339	-1.65136	3.61e-72	2.83e-71	Down
CNN00940	0.0943374	-3.40603	6.81e-49	3.57e-48	Down
CNN00990	0.139541	-2.84124	2.22e-145	4.42e-144	Down
CNN01000	0.0892877	-3.48539	4.69e-112	6.68e-111	Down
CNN01010	0.121684	-3.03879	1.34e-138	2.54e-137	Down
CNN01040	0.401956	-1.31489	1.39e-11	2.69e-11	Down
CNN01075	0.38035	-1.3946	1.53e-07	2.51e-07	Down
CNN01080	0.350366	-1.51307	2.36e-39	9.9e-39	Down
CNN01170	0.112356	-3.15385	1.03e-149	2.16e-148	Down
CNN01175	0.482159	-1.05242	6.89e-05	9.97e-05	Down
CNN01200	0.287403	-1.79885	7.37e-07	1.18e-06	Down
CNN01210	0.0869744	-3.52327	1.18e-90	1.23e-89	Down
CNN01220	0.270323	-1.88724	1.52e-133	2.73e-132	Down
CNN01250	0.40575	-1.30134	1.2e-33	4.41e-33	Down
CNN01270	0.32	-1.64385	1.89e-47	9.62e-47	Down
CNN01290	0.405892	-1.30083	6.13e-32	2.16e-31	Down
CNN01300	0.390356	-1.35714	8.54e-38	3.49e-37	Down
CNN01360	0.0191105	-5.70949	0	0	Down
CNN01385	0.0129838	-6.26714	0	0	Down
CNN01550	0.190117	-2.39504	1.27e-54	7.4e-54	Down
CNN01560	0.312603	-1.6776	1.07e-43	5.05e-43	Down
CNN01570	0.300833	-1.73296	1.99e-29	6.59e-29	Down
CNN01595	0.216881	-2.20502	1.31e-66	9.45e-66	Down
CNN01635	0.333354	-1.58487	4.85e-19	1.21e-18	Down
CNN01730	0.246362	-2.02115	2.95e-62	1.97e-61	Down
CNN01740	0.00725451	-7.10691	0	0	Down
CNN01750	0.391489	-1.35296	1.74e-48	9.07e-48	Down
CNN01770	0.186018	-2.42649	1.36e-60	8.76e-60	Down
CNN01780	0.390328	-1.35724	3.67e-30	1.24e-29	Down
CNN01820	0.330678	-1.5965	4.61e-29	1.51e-28	Down
CNN01875	0.43906	-1.18751	6.08e-30	2.04e-29	Down
CNN02060	0.420139	-1.25106	2.01e-21	5.4e-21	Down
CNN02080	0.156773	-2.67325	5.24e-66	3.74e-65	Down
CNN02150	0.372035	-1.42649	8.15e-08	1.36e-07	Down
CNN02170	0.0305305	-5.0336	1.16e-135	2.11e-134	Down
CNN02180	0.426525	-1.2293	2.1e-17	4.97e-17	Down
CNN02190	0.372535	-1.42455	4.67e-26	1.42e-25	Down
CNN02230	0.415513	-1.26703	6.35e-32	2.24e-31	Down
CNN02280	0.0157249	-5.99081	6.02e-51	3.29e-50	Down
CNN02290	0.0161308	-5.95404	0	0	Down
CNN02315	0.180447	-2.47035	1.38e-35	5.33e-35	Down
CNN02330	0.44885	-1.15569	9.3e-13	1.87e-12	Down
CNN02390	0.0572998	-4.12533	0	0	Down
CNN02455	0.33205	-1.59053	1.33e-08	2.28e-08	Down

## Sheet: Up-regulated genes
Table S2: DEGs in rel1Δ mutant on V8 compared to WT on V8
Gene_ID	FoldChange	Log2(FoldChange)	p-value	q-value	Regulation
CNA00060	2.13468	1.09402	3.52e-40	1.52e-39	Up
CNA00120	2.09326	1.06575	1.04e-51	5.77e-51	Up
CNA00140	2.3972	1.26135	4.82e-21	1.28e-20	Up
CNA00190	3.34694	1.74284	2.48e-111	3.51e-110	Up
CNA00250	4.60373	2.2028	2.3e-87	2.29e-86	Up
CNA00300	2.70894	1.43773	5.68e-48	2.93e-47	Up
CNA00330	2.23704	1.16159	2.04e-30	6.93e-30	Up
CNA00480	2.07333	1.05195	4.08e-44	1.94e-43	Up
CNA00510	3.78288	1.91948	1.34e-150	2.83e-149	Up
CNA00530	2.15295	1.10632	8.74e-48	4.48e-47	Up
CNA00550	2.24913	1.16937	6.03e-35	2.3e-34	Up
CNA00750	3.645	1.86592	3.65e-67	2.66e-66	Up
CNA00760	2.55046	1.35076	1.58e-29	5.23e-29	Up
CNA00870	2.11288	1.07921	1.74e-12	3.46e-12	Up
CNA00900	3.52405	1.81723	2.44e-99	2.93e-98	Up
CNA00910	3.55864	1.83132	3.74e-58	2.3e-57	Up
CNA00990	2.27094	1.18329	1.47e-26	4.53e-26	Up
CNA01000	2.55925	1.35572	2.12e-49	1.12e-48	Up
CNA01030	3.06244	1.61468	2.83e-35	1.09e-34	Up
CNA01060	4.22135	2.07771	1.32e-62	8.82e-62	Up
CNA01160	2.9028	1.53745	1.02e-46	5.1e-46	Up
CNA01250	2.43133	1.28175	2.39e-52	1.34e-51	Up
CNA01310	2.55361	1.35254	2.37e-45	1.16e-44	Up
CNA01370	3.80395	1.9275	3.91e-120	6.14e-119	Up
CNA01420	2.69933	1.4326	9.72e-36	3.77e-35	Up
CNA01530	2.44211	1.28813	9.76e-37	3.91e-36	Up
CNA01910	2.60565	1.38164	6.26e-45	3.03e-44	Up
CNA01920	2.32013	1.2142	2.46e-28	7.92e-28	Up
CNA01930	23.7876	4.57214	0	0	Up
CNA02000	2.13187	1.09212	1.35e-34	5.12e-34	Up
CNA02015	3.33336	1.73698	1.71e-39	7.21e-39	Up
CNA02220	3.34572	1.74232	1.13e-64	7.87e-64	Up
CNA02260	2.88118	1.52666	2.23e-37	9.04e-37	Up
CNA02270	3.40828	1.76905	6.21e-86	6.02e-85	Up
CNA02290	3.36427	1.75029	3.44e-99	4.13e-98	Up
CNA02310	4.76595	2.25276	1.51e-74	1.22e-73	Up
CNA02360	2.68495	1.4249	2.52e-24	7.32e-24	Up
CNA02390	2.26852	1.18175	3.52e-33	1.28e-32	Up
CNA02450	4.04416	2.01584	3.45e-77	2.92e-76	Up
CNA02490	2.04898	1.03491	7.01e-27	2.17e-26	Up
CNA02550	2.23224	1.15849	2.4e-31	8.32e-31	Up
CNA02570	2.86039	1.51621	1.75e-58	1.09e-57	Up
CNA02670	2.32811	1.21916	2.43e-42	1.11e-41	Up
CNA02700	2.20913	1.14348	2.68e-39	1.12e-38	Up
CNA02800	2.01987	1.01426	2.59e-19	6.49e-19	Up
CNA02860	3.11181	1.63775	1.51e-45	7.42e-45	Up
CNA02890	3.24992	1.7004	6.12e-71	4.69e-70	Up
CNA03010	5.62164	2.49099	3.2e-59	2e-58	Up
CNA03040	2.21965	1.15033	7.51e-41	3.28e-40	Up
CNA03110	2.36199	1.24	7.1e-28	2.25e-27	Up
CNA03160	4.22942	2.08046	1.48e-71	1.14e-70	Up
CNA03180	2.86026	1.51615	5.47e-66	3.9e-65	Up
CNA03190	2.57171	1.36273	5.14e-60	3.29e-59	Up
CNA03240	2.05587	1.03975	2.05e-29	6.78e-29	Up
CNA03280	2.71373	1.44028	2.27e-23	6.44e-23	Up
CNA03300	2.30468	1.20457	1.1e-14	2.38e-14	Up
CNA03310	2.73197	1.44994	1.1e-43	5.17e-43	Up
CNA03330	4.41919	2.14378	1.58e-83	1.48e-82	Up
CNA03470	2.07735	1.05475	6.3e-30	2.11e-29	Up
CNA03580	2.89248	1.53231	7.38e-57	4.48e-56	Up
CNA03780	2.76316	1.46632	2.43e-18	5.91e-18	Up
CNA03820	2.53043	1.33938	8.2e-51	4.47e-50	Up
CNA04010	2.45056	1.29311	3.41e-25	1.01e-24	Up
CNA04030	2.25654	1.17411	3.7e-12	7.3e-12	Up
CNA04050	2.79075	1.48065	2.54e-53	1.45e-52	Up
CNA04060	2.4029	1.26478	6.15e-30	2.06e-29	Up
CNA04080	4.53686	2.18169	3.19e-90	3.32e-89	Up
CNA04240	2.43267	1.28254	1.5e-27	4.71e-27	Up
CNA04280	2.07085	1.05023	1.96e-40	8.47e-40	Up
CNA04310	3.08187	1.62381	9.12e-82	8.3e-81	Up
CNA04520	2.22231	1.15206	5.04e-27	1.57e-26	Up
CNA04540	2.01327	1.00954	2.14e-26	6.56e-26	Up
CNA04610	2.2738	1.1851	1.87e-46	9.3e-46	Up
CNA04640	2.4291	1.28042	1.76e-43	8.21e-43	Up
CNA04800	7.85679	2.97394	1.3e-55	7.7e-55	Up
CNA04940	3.2073	1.68136	1.73e-70	1.32e-69	Up
CNA05010	7.37008	2.88168	6.75e-194	2.06e-192	Up
CNA05160	2.14316	1.09974	2.78e-52	1.55e-51	Up
CNA05170	3.17101	1.66494	4.12e-50	2.21e-49	Up
CNA05380	2.73046	1.44914	6.29e-41	2.76e-40	Up
CNA05460	3.04587	1.60685	3.05e-100	3.73e-99	Up
CNA05500	2.09873	1.06952	2.22e-32	7.92e-32	Up
CNA05530	5.61532	2.48937	0.00112188	0.0015132	Up
CNA05580	2.01118	1.00804	3e-36	1.19e-35	Up
CNA05690	2.36297	1.2406	4.46e-14	9.37e-14	Up
CNA05730	2.05755	1.04093	9.74e-16	2.18e-15	Up
CNA05830	2.61089	1.38454	1.92e-65	1.35e-64	Up
CNA05880	2.67552	1.41982	1.51e-26	4.65e-26	Up
CNA05910	3.83008	1.93738	9.47e-86	9.12e-85	Up
CNA05950	3.71191	1.89216	1.07e-90	1.12e-89	Up
CNA06020	3.44297	1.78366	3.57e-101	4.46e-100	Up
CNA06085	4.33897	2.11735	9.59e-33	3.45e-32	Up
CNA06200	5.96428	2.57635	7.23e-109	9.84e-108	Up
CNA06290	4.25879	2.09044	1.55e-158	3.53e-157	Up
CNA06340	2.64389	1.40266	7.46e-25	2.2e-24	Up
CNA06350	4.66761	2.22268	1.43e-92	1.55e-91	Up
CNA06360	5.50605	2.46102	2.39e-98	2.85e-97	Up
CNA06380	2.28854	1.19443	2.72e-26	8.3e-26	Up
CNA06400	3.62749	1.85897	1.57e-81	1.42e-80	Up
CNA06430	2.42088	1.27553	1.69e-65	1.19e-64	Up
CNA06500	4.92932	2.30139	6.3e-111	8.88e-110	Up
CNA06580	3.34568	1.7423	1.35e-59	8.49e-59	Up
CNA06590	2.02335	1.01675	1.2e-23	3.42e-23	Up
CNA06790	2.08966	1.06327	4.36e-20	1.12e-19	Up
CNA06820	5.26946	2.39766	1.05e-108	1.43e-107	Up
CNA06950	2.3731	1.24677	2.57e-56	1.55e-55	Up
CNA06980	5.33962	2.41674	1.04e-113	1.52e-112	Up
CNA06990	2.96342	1.56726	8.32e-63	5.6e-62	Up
CNA07000	2.96404	1.56757	3.53e-76	2.94e-75	Up
CNA07010	3.09743	1.63107	1.11e-32	3.99e-32	Up
CNA07040	2.03663	1.02618	3.14e-30	1.06e-29	Up
CNA07090	7.33952	2.87569	6.34e-169	1.59e-167	Up
CNA07150	6.337	2.6638	6.54e-128	1.11e-126	Up
CNA07170	7.15482	2.83892	3.86e-69	2.88e-68	Up
CNA07180	2.35589	1.23627	7.37e-40	3.14e-39	Up
CNA07200	2.41123	1.26977	2.93e-38	1.21e-37	Up
CNA07220	7.25192	2.85836	4.5e-191	1.32e-189	Up
CNA07260	2.34081	1.22701	1.08e-38	4.48e-38	Up
CNA07310	3.27719	1.71246	1.35e-42	6.16e-42	Up
CNA07460	2.00765	1.00551	1.36e-24	4e-24	Up
CNA07470	2.12794	1.08945	6.32e-25	1.87e-24	Up
CNA07490	4.27177	2.09484	2.06e-77	1.75e-76	Up
CNA07510	2.31057	1.20825	2.53e-21	6.79e-21	Up
CNA07520	3.1436	1.65242	6.08e-62	4.03e-61	Up
CNA07570	4.99606	2.32079	5.02e-87	4.98e-86	Up
CNA07620	3.33798	1.73898	5.04e-59	3.14e-58	Up
CNA07650	16.9367	4.08208	2.75e-300	1.87e-298	Up
CNA07710	2.74653	1.45761	6.09e-48	3.14e-47	Up
CNA07715	4.02188	2.00787	7.3e-57	4.43e-56	Up
CNA07780	2.49494	1.31901	1.13e-23	3.25e-23	Up
CNA07820	2.58966	1.37276	2.19e-32	7.84e-32	Up
CNA07870	2.37882	1.25025	8.34e-26	2.52e-25	Up
CNA07880	3.05313	1.61029	8.52e-53	4.81e-52	Up
CNA07915	2.13352	1.09324	3.44e-25	1.02e-24	Up
CNA07920	2.19991	1.13745	2.3e-20	5.98e-20	Up
CNA07950	2.0377	1.02694	2.3e-17	5.43e-17	Up
CNA07960	2.2541	1.17255	1.19e-39	5.03e-39	Up
CNA07970	3.12278	1.64283	1.89e-43	8.82e-43	Up
CNA07980	5.16508	2.36879	2.07e-92	2.23e-91	Up
CNA07990	2.39415	1.25951	1.22e-25	3.68e-25	Up
CNA08150	2.30265	1.2033	8.02e-30	2.67e-29	Up
CNA08160	3.91067	1.96742	1.39e-86	1.37e-85	Up
CNA08190	2.49994	1.3219	4.44e-19	1.11e-18	Up
CNA08240	2.58535	1.37036	9.17e-48	4.7e-47	Up
CNA08280	2.03659	1.02616	2.85e-22	7.82e-22	Up
CNA08290	4.46743	2.15945	1.09e-148	2.26e-147	Up
CNA08335	2.752	1.46048	2.07e-36	8.21e-36	Up
CNB00030	2.80558	1.4883	1.28e-44	6.13e-44	Up
CNB00060	3.03389	1.60117	2.15e-45	1.05e-44	Up
CNB00200	2.15005	1.10437	5.87e-39	2.45e-38	Up
CNB00240	2.82415	1.49782	7.46e-73	5.89e-72	Up
CNB00250	3.53423	1.8214	1.4e-41	6.24e-41	Up
CNB00270	2.62648	1.39313	1.54e-35	5.96e-35	Up
CNB00330	2.0242	1.01735	1.61e-19	4.06e-19	Up
CNB00430	2.54028	1.34499	1.54e-14	3.29e-14	Up
CNB00480	2.66346	1.4133	2.15e-59	1.35e-58	Up
CNB00550	3.71891	1.89488	1.86e-174	4.75e-173	Up
CNB00560	2.85945	1.51574	6.49e-108	8.72e-107	Up
CNB00570	3.77011	1.91461	6.95e-158	1.56e-156	Up
CNB00580	3.57471	1.83783	2.26e-54	1.31e-53	Up
CNB00630	3.52399	1.81721	4.27e-99	5.11e-98	Up
CNB00730	3.40177	1.76628	2.67e-19	6.67e-19	Up
CNB00780	4.54171	2.18324	4.98e-69	3.71e-68	Up
CNB00790	2.79235	1.48148	3.27e-49	1.73e-48	Up
CNB00820	3.2217	1.68782	9.42e-73	7.42e-72	Up
CNB00860	2.26874	1.18189	8.09e-51	4.41e-50	Up
CNB00870	2.25388	1.17241	5.31e-45	2.57e-44	Up
CNB00900	2.58351	1.36933	9.45e-64	6.48e-63	Up
CNB00920	2.13034	1.09108	2.77e-24	8.05e-24	Up
CNB00930	2.5146	1.33033	1.26e-46	6.32e-46	Up
CNB00950	3.91265	1.96815	1.13e-45	5.58e-45	Up
CNB01080	3.90428	1.96506	5.52e-52	3.06e-51	Up
CNB01150	3.89923	1.96319	2.38e-131	4.18e-130	Up
CNB01230	2.83055	1.50108	3.29e-75	2.72e-74	Up
CNB01310	2.85274	1.51235	4.69e-70	3.57e-69	Up
CNB01420	2.08346	1.05898	5.5e-36	2.16e-35	Up
CNB01440	2.16503	1.11439	3.51e-25	1.04e-24	Up
CNB01470	2.66482	1.41404	2.15e-22	5.91e-22	Up
CNB01500	2.61669	1.38774	1.06e-19	2.69e-19	Up
CNB01700	5.25605	2.39398	1.87e-48	9.71e-48	Up
CNB01980	2.53016	1.33923	1.45e-34	5.48e-34	Up
CNB01990	2.52996	1.33912	1.59e-37	6.47e-37	Up
CNB02170	3.40925	1.76946	3.57e-47	1.81e-46	Up
CNB02190	3.25966	1.70472	1.55e-108	2.08e-107	Up
CNB02200	2.85069	1.51131	5.81e-91	6.11e-90	Up
CNB02270	2.21767	1.14905	2.85e-10	5.22e-10	Up
CNB02300	2.44112	1.28754	7.18e-30	2.4e-29	Up
CNB02330	2.65588	1.40919	3.27e-36	1.29e-35	Up
CNB02360	5.09099	2.34795	4.02e-89	4.12e-88	Up
CNB02390	5.06845	2.34154	6.87e-90	7.1e-89	Up
CNB02420	5.8617	2.55132	4.09e-104	5.29e-103	Up
CNB02430	2.24153	1.16448	7.19e-38	2.94e-37	Up
CNB02450	2.0052	1.00374	1.44e-10	2.68e-10	Up
CNB02490	9.70634	3.27893	4.47e-38	1.83e-37	Up
CNB02540	2.67003	1.41686	1.38e-26	4.26e-26	Up
CNB02740	3.22436	1.68901	1.91e-50	1.03e-49	Up
CNB02750	4.97341	2.31424	1.9e-78	1.64e-77	Up
CNB02890	2.28436	1.19179	2.39e-27	7.49e-27	Up
CNB03005	2.03212	1.02299	1.26e-24	3.71e-24	Up
CNB03010	2.89655	1.53433	2.57e-56	1.54e-55	Up
CNB03030	2.61984	1.38948	3.09e-61	2.01e-60	Up
CNB03080	2.18873	1.13009	1.55e-15	3.43e-15	Up
CNB03100	12.0612	3.5923	5.85e-282	3.51e-280	Up
CNB03130	5.00551	2.32352	2.03e-61	1.32e-60	Up
CNB03520	2.87595	1.52404	7.48e-42	3.36e-41	Up
CNB03790	6.87388	2.78113	2.77e-197	8.79e-196	Up
CNB03800	5.18592	2.3746	3.34e-88	3.36e-87	Up
CNB03860	2.34451	1.22928	6.53e-24	1.89e-23	Up
CNB03930	2.2726	1.18434	2.17e-64	1.5e-63	Up
CNB03945	3.05456	1.61096	8.09e-36	3.15e-35	Up
CNB04025	3.09341	1.6292	1.17e-36	4.67e-36	Up
CNB04050	3.98692	1.99527	9.87e-182	2.69e-180	Up
CNB04150	2.80671	1.48888	5.85e-72	4.56e-71	Up
CNB04270	2.6869	1.42594	2.66e-29	8.76e-29	Up
CNB04310	2.54238	1.34618	4.79e-70	3.64e-69	Up
CNB04320	2.19197	1.13223	2.01e-24	5.87e-24	Up
CNB04380	2.25931	1.17588	5.61e-33	2.03e-32	Up
CNB04450	4.04157	2.01492	2.76e-95	3.12e-94	Up
CNB04500	3.76427	1.91237	1.65e-60	1.06e-59	Up
CNB04510	2.22238	1.15211	1.21e-22	3.34e-22	Up
CNB04580	2.29861	1.20076	1.58e-54	9.19e-54	Up
CNB04590	2.61125	1.38474	2.23e-80	1.99e-79	Up
CNB04660	3.39977	1.76544	3.79e-50	2.04e-49	Up
CNB04730	2.69511	1.43035	1.33e-52	7.48e-52	Up
CNB04780	6.87914	2.78223	1.08e-146	2.19e-145	Up
CNB04840	3.18785	1.67258	1.71e-45	8.37e-45	Up
CNB04880	6.8087	2.76738	4.33e-127	7.27e-126	Up
CNB04920	2.4016	1.264	1.02e-59	6.47e-59	Up
CNB04930	4.27167	2.0948	4.51e-97	5.23e-96	Up
CNB04940	9.73697	3.28347	6.3e-215	2.24e-213	Up
CNB04980	3.90298	1.96458	1.35e-51	7.44e-51	Up
CNB05030	4.91246	2.29645	8.03e-77	6.75e-76	Up
CNB05040	2.29531	1.19869	9.68e-48	4.96e-47	Up
CNB05240	2.39147	1.2579	8.02e-22	2.18e-21	Up
CNB05280	2.67018	1.41694	5.88e-40	2.52e-39	Up
CNB05400	2.13392	1.09351	5.64e-27	1.75e-26	Up
CNB05480	3.90758	1.96628	2e-83	1.87e-82	Up
CNB05510	5.21028	2.38136	2.39e-78	2.05e-77	Up
CNB05610	4.06444	2.02306	9.12e-72	7.04e-71	Up
CNB05640	3.04254	1.60528	1.1e-69	8.26e-69	Up
CNB05675	2.43306	1.28277	8.99e-50	4.8e-49	Up
CNC00060	3.00685	1.58825	8.5e-59	5.29e-58	Up
CNC00100	2.16419	1.11383	1.32e-25	3.96e-25	Up
CNC00160	3.33172	1.73627	2.14e-99	2.59e-98	Up
CNC00180	2.55212	1.3517	5.96e-33	2.16e-32	Up
CNC00220	6.88688	2.78385	6.21e-101	7.69e-100	Up
CNC00260	2.12692	1.08877	1.93e-19	4.86e-19	Up
CNC00320	2.25856	1.1754	1.98e-17	4.7e-17	Up
CNC00350	3.56742	1.83488	5.46e-55	3.19e-54	Up
CNC00440	2.22513	1.15389	6.41e-29	2.09e-28	Up
CNC00450	2.2662	1.18027	1.92e-07	3.14e-07	Up
CNC00480	3.95787	1.98472	2.67e-43	1.24e-42	Up
CNC00510	2.63064	1.39541	3.13e-28	1.01e-27	Up
CNC00540	3.04882	1.60825	1.02e-09	1.84e-09	Up
CNC00630	2.24697	1.16798	3.7e-13	7.55e-13	Up
CNC00680	2.37152	1.24581	5.58e-39	2.33e-38	Up
CNC00700	4.10482	2.03732	4.78e-72	3.73e-71	Up
CNC00830	2.1143	1.08018	4.68e-44	2.22e-43	Up
CNC00880	2.09622	1.06779	9.38e-27	2.9e-26	Up
CNC00935	2.02383	1.01709	3.29e-13	6.72e-13	Up
CNC00990	2.72687	1.44724	3.41e-75	2.81e-74	Up
CNC01000	2.22804	1.15578	1.95e-41	8.69e-41	Up
CNC01110	2.29393	1.19782	3.71e-33	1.35e-32	Up
CNC01130	6.14931	2.62043	7.26e-110	1.01e-108	Up
CNC01160	12.3621	3.62785	0	0	Up
CNC01220	7.12889	2.83368	1.93e-188	5.55e-187	Up
CNC01390	2.31651	1.21195	4.56e-37	1.84e-36	Up
CNC01400	2.51595	1.3311	3.27e-45	1.6e-44	Up
CNC01410	5.37852	2.42721	2.93e-79	2.57e-78	Up
CNC01430	3.16199	1.66083	6.73e-54	3.88e-53	Up
CNC01440	2.00909	1.00654	1.34e-22	3.7e-22	Up
CNC01490	2.18427	1.12715	4.29e-40	1.84e-39	Up
CNC01520	2.59992	1.37847	9.23e-47	4.64e-46	Up
CNC01600	2.04301	1.0307	1.13e-26	3.5e-26	Up
CNC01630	3.72815	1.89846	1.64e-65	1.16e-64	Up
CNC01690	8.78889	3.13568	8.05e-119	1.25e-117	Up
CNC01700	2.66474	1.41399	1.92e-50	1.04e-49	Up
CNC01720	2.7283	1.448	1.18e-43	5.55e-43	Up
CNC01730	2.43582	1.28441	3.49e-21	9.3e-21	Up
CNC01750	2.51159	1.3286	6.63e-56	3.95e-55	Up
CNC01780	4.07089	2.02534	2.81e-75	2.32e-74	Up
CNC01800	2.07497	1.05309	1.83e-26	5.61e-26	Up
CNC01810	3.09142	1.62827	1.48e-29	4.89e-29	Up
CNC01880	2.35009	1.23272	1.72e-24	5.04e-24	Up
CNC01900	2.72365	1.44554	4.02e-38	1.65e-37	Up
CNC02100	3.66992	1.87575	1.21e-25	3.63e-25	Up
CNC02150	2.56947	1.36147	1.84e-21	4.97e-21	Up
CNC02240	2.50934	1.32731	5.61e-32	1.98e-31	Up
CNC02320	4.72414	2.24005	1.43e-93	1.58e-92	Up
CNC02370	2.3046	1.20452	2.84e-29	9.35e-29	Up
CNC02380	2.34325	1.22851	1.03e-53	5.92e-53	Up
CNC02410	3.47155	1.79558	1.35e-83	1.26e-82	Up
CNC02680	2.0222	1.01593	1.47e-18	3.59e-18	Up
CNC02720	2.00608	1.00438	1.69e-30	5.74e-30	Up
CNC02805	3.90838	1.96657	1.79e-107	2.39e-106	Up
CNC02960	2.25984	1.17622	2.55e-33	9.33e-33	Up
CNC02980	2.82971	1.50065	4.89e-46	2.42e-45	Up
CNC02990	3.45846	1.79013	3.14e-27	9.82e-27	Up
CNC03060	2.67936	1.42189	3.83e-60	2.45e-59	Up
CNC03070	3.11801	1.64063	1.36e-81	1.23e-80	Up
CNC03250	2.16657	1.11541	5.14e-34	1.91e-33	Up
CNC03280	2.35617	1.23645	8.51e-36	3.31e-35	Up
CNC03360	3.06509	1.61593	2.82e-37	1.14e-36	Up
CNC03410	3.49688	1.80607	9.29e-52	5.14e-51	Up
CNC03420	4.10788	2.0384	1.53e-88	1.55e-87	Up
CNC03500	4.66875	2.22304	1.84e-131	3.24e-130	Up
CNC03520	2.4041	1.2655	1.11e-25	3.33e-25	Up
CNC03550	2.42094	1.27557	5.57e-10	1.01e-09	Up
CNC03560	4.23087	2.08095	6.38e-72	4.96e-71	Up
CNC03580	3.12483	1.64378	9.73e-75	7.93e-74	Up
CNC03610	2.58744	1.37153	3.25e-80	2.89e-79	Up
CNC03640	2.49107	1.31677	3.4e-49	1.8e-48	Up
CNC03720	2.47501	1.30743	4.38e-34	1.63e-33	Up
CNC03760	4.12172	2.04325	3.2e-66	2.29e-65	Up
CNC03770	2.2027	1.13927	3.39e-29	1.11e-28	Up
CNC03820	2.14345	1.09994	3.39e-11	6.46e-11	Up
CNC03830	3.05057	1.60908	1.84e-100	2.26e-99	Up
CNC03840	2.76367	1.46658	3.23e-73	2.56e-72	Up
CNC03850	2.85689	1.51445	2.12e-71	1.62e-70	Up
CNC03880	2.23426	1.15979	1.61e-17	3.83e-17	Up
CNC04060	3.98574	1.99485	1.2e-110	1.68e-109	Up
CNC04100	2.55856	1.35533	5.58e-34	2.08e-33	Up
CNC04170	2.54895	1.3499	9.94e-42	4.46e-41	Up
CNC04290	2.91602	1.544	1.03e-59	6.5e-59	Up
CNC04300	2.55585	1.3538	2.5e-44	1.19e-43	Up
CNC04310	2.4741	1.30691	7.04e-79	6.15e-78	Up
CNC04390	4.0077	2.00277	6.25e-36	2.45e-35	Up
CNC04420	2.8623	1.51718	2.25e-63	1.53e-62	Up
CNC04460	2.06226	1.04423	2.87e-15	6.3e-15	Up
CNC04470	2.83859	1.50518	2e-102	2.54e-101	Up
CNC04540	2.45794	1.29745	4.68e-42	2.11e-41	Up
CNC04560	8.38016	3.06698	2.2e-46	1.09e-45	Up
CNC04580	2.32081	1.21463	3.26e-26	9.94e-26	Up
CNC04610	2.32373	1.21644	9.5e-43	4.36e-42	Up
CNC04690	5.73871	2.52073	1.66e-118	2.56e-117	Up
CNC04720	2.27834	1.18799	3.95e-33	1.43e-32	Up
CNC04750	3.45125	1.78712	1.66e-113	2.43e-112	Up
CNC04790	2.379	1.25035	1.09e-17	2.6e-17	Up
CNC04860	2.93209	1.55193	4.18e-34	1.56e-33	Up
CNC04870	3.68673	1.88234	1.22e-57	7.48e-57	Up
CNC04970	4.21425	2.07528	4.46e-66	3.19e-65	Up
CNC05010	2.02701	1.01935	4.84e-20	1.24e-19	Up
CNC05030	3.22152	1.68774	1.96e-28	6.34e-28	Up
CNC05065	3.00359	1.58669	2.36e-29	7.77e-29	Up
CNC05080	2.1064	1.07478	2.15e-40	9.28e-40	Up
CNC05100	2.03804	1.02718	3.86e-39	1.61e-38	Up
CNC05170	2.21153	1.14504	7.09e-27	2.2e-26	Up
CNC05240	4.35163	2.12156	1.62e-86	1.59e-85	Up
CNC05270	3.54894	1.82739	8.71e-57	5.28e-56	Up
CNC05280	2.85226	1.51211	2.85e-53	1.63e-52	Up
CNC05290	2.21689	1.14854	1.55e-28	5.01e-28	Up
CNC05360	5.6447	2.4969	1.62e-96	1.85e-95	Up
CNC05400	4.97281	2.31406	5.02e-40	2.16e-39	Up
CNC05580	2.40041	1.26328	2.74e-38	1.13e-37	Up
CNC05640	2.66397	1.41358	2.03e-32	7.27e-32	Up
CNC05670	2.22211	1.15193	1.06e-18	2.61e-18	Up
CNC05690	7.28826	2.86557	4.05e-137	7.51e-136	Up
CNC05700	4.05845	2.02093	5.65e-83	5.21e-82	Up
CNC05810	4.11344	2.04034	1.31e-86	1.29e-85	Up
CNC05880	2.81739	1.49436	6.76e-16	1.52e-15	Up
CNC06100	5.31631	2.41043	2.74e-89	2.81e-88	Up
CNC06140	2.75168	1.46031	3.38e-45	1.65e-44	Up
CNC06180	3.19817	1.67725	1.68e-42	7.66e-42	Up
CNC06200	3.63475	1.86186	8.65e-48	4.44e-47	Up
CNC06310	2.66399	1.41359	1.04e-61	6.85e-61	Up
CNC06400	2.69866	1.43224	9.78e-65	6.81e-64	Up
CNC06600	2.3002	1.20176	7.79e-24	2.24e-23	Up
CNC06640	5.76163	2.52648	5.14e-154	1.12e-152	Up
CNC06730	2.44072	1.2873	3.46e-17	8.12e-17	Up
CNC06820	3.51561	1.81377	1.11e-74	9.02e-74	Up
CNC06940	6.13712	2.61756	3.99e-109	5.46e-108	Up
CNC06950	2.38463	1.25376	2.47e-33	9.06e-33	Up
CNC06980	2.38711	1.25526	1.25e-29	4.15e-29	Up
CNC06990	3.93778	1.97738	1.37e-74	1.11e-73	Up
CNC07040	2.99744	1.58373	1.57e-80	1.4e-79	Up
CNC07090	2.92958	1.55069	7.18e-44	3.4e-43	Up
CNC07120	2.50844	1.32679	3.11e-28	1e-27	Up
CND00170	161.814	7.33819	1.06e-159	2.47e-158	Up
CND00190	2.55447	1.35303	3.5e-43	1.62e-42	Up
CND00240	3.15766	1.65886	2.88e-53	1.64e-52	Up
CND00350	7.2779	2.86352	4.02e-82	3.67e-81	Up
CND00500	3.73395	1.9007	5.23e-17	1.22e-16	Up
CND00700	4.52019	2.17638	1.54e-96	1.76e-95	Up
CND00720	2.95504	1.56318	5.59e-41	2.45e-40	Up
CND00750	2.74227	1.45537	2.99e-66	2.15e-65	Up
CND00970	2.31347	1.21006	9.74e-12	1.9e-11	Up
CND01040	3.29873	1.72191	1.33e-47	6.82e-47	Up
CND01070	2.2518	1.17108	1.56e-38	6.48e-38	Up
CND01100	2.95478	1.56305	4.98e-54	2.87e-53	Up
CND01170	2.05227	1.03722	1.46e-22	4.02e-22	Up
CND01190	2.21011	1.14412	3.05e-42	1.38e-41	Up
CND01200	7.38812	2.88521	1.85e-183	5.15e-182	Up
CND01320	2.22792	1.1557	4.39e-42	1.98e-41	Up
CND01350	2.32756	1.21882	1.87e-23	5.32e-23	Up
CND01430	2.37486	1.24784	1.86e-21	5.01e-21	Up
CND01480	2.15994	1.11099	4.85e-46	2.4e-45	Up
CND01510	2.70063	1.4333	1.09e-51	6e-51	Up
CND01570	7.04797	2.81721	1.22e-194	3.75e-193	Up
CND01600	3.31395	1.72855	3.78e-36	1.49e-35	Up
CND01660	2.10196	1.07174	4.66e-47	2.36e-46	Up
CND01690	2.19132	1.1318	3.07e-16	6.99e-16	Up
CND02070	4.24451	2.0856	3.03e-11	5.78e-11	Up
CND02090	2.56819	1.36075	0.00513408	0.0066242	Up
CND02125	3.13745	1.64959	2.63e-23	7.44e-23	Up
CND02180	2.12665	1.08858	9.29e-26	2.8e-25	Up
CND02330	2.10674	1.07501	1.67e-29	5.52e-29	Up
CND02340	3.16904	1.66405	2.18e-50	1.17e-49	Up
CND02370	2.317	1.21226	1.29e-47	6.58e-47	Up
CND02450	3.72382	1.89678	9.2e-97	1.06e-95	Up
CND02590	2.02156	1.01547	1.68e-17	3.99e-17	Up
CND02610	3.30932	1.72653	1.13e-62	7.58e-62	Up
CND02680	2.18713	1.12904	6.47e-36	2.53e-35	Up
CND02690	2.52514	1.33637	3.68e-53	2.09e-52	Up
CND02700	3.91068	1.96742	7.29e-49	3.82e-48	Up
CND02730	3.03976	1.60396	4.2e-36	1.65e-35	Up
CND02780	6.58757	2.71975	2.69e-102	3.4e-101	Up
CND02790	5.15916	2.36714	1.13e-82	1.04e-81	Up
CND02810	2.7266	1.4471	1.73e-52	9.75e-52	Up
CND02960	4.43471	2.14884	7.09e-78	6.07e-77	Up
CND03020	2.0018	1.0013	1.86e-19	4.68e-19	Up
CND03025	3.16056	1.66018	1.16e-44	5.57e-44	Up
CND03030	2.92641	1.54913	1.14e-27	3.61e-27	Up
CND03040	2.73564	1.45188	2.13e-46	1.06e-45	Up
CND03060	8.20586	3.03666	8.9e-178	2.32e-176	Up
CND03080	2.121	1.08475	2.03e-20	5.28e-20	Up
CND03210	2.55099	1.35106	3.24e-47	1.64e-46	Up
CND03230	2.05872	1.04175	1.21e-30	4.12e-30	Up
CND03370	2.05108	1.03638	2.14e-39	9e-39	Up
CND03420	2.83281	1.50223	2.06e-36	8.18e-36	Up
CND03440	2.36724	1.24321	3.25e-60	2.09e-59	Up
CND03460	6.86392	2.77903	2.46e-112	3.53e-111	Up
CND03480	3.47474	1.79691	7.73e-29	2.52e-28	Up
CND03490	4.32426	2.11245	3.09e-106	4.06e-105	Up
CND03640	2.71064	1.43863	8.36e-38	3.42e-37	Up
CND03700	2.1169	1.08195	2.04e-26	6.24e-26	Up
CND03710	2.31366	1.21018	3.59e-24	1.04e-23	Up
CND03810	2.13905	1.09697	1.18e-16	2.72e-16	Up
CND03850	4.3442	2.11909	1.24e-137	2.3e-136	Up
CND03870	2.28302	1.19094	1.68e-24	4.9e-24	Up
CND03930	2.24323	1.16558	1.99e-24	5.81e-24	Up
CND04050	4.87139	2.28433	1.02e-95	1.17e-94	Up
CND04070	2.86778	1.51994	1.83e-59	1.15e-58	Up
CND04200	5.28922	2.40305	1.83e-125	3.01e-124	Up
CND04250	2.52643	1.3371	4.77e-74	3.85e-73	Up
CND04360	3.72184	1.89602	1.18e-86	1.17e-85	Up
CND04400	2.57849	1.36653	1.29e-50	6.98e-50	Up
CND04430	2.33609	1.2241	6e-41	2.63e-40	Up
CND04450	2.16021	1.11117	6.6e-18	1.59e-17	Up
CND04480	4.77181	2.25454	2.09e-97	2.43e-96	Up
CND04490	3.21084	1.68295	2e-38	8.25e-38	Up
CND04520	2.01978	1.0142	1.79e-23	5.08e-23	Up
CND04600	2.61132	1.38478	6.98e-40	2.99e-39	Up
CND04670	2.0768	1.05436	3.9e-29	1.28e-28	Up
CND04690	6.17221	2.62579	3.72e-72	2.91e-71	Up
CND04800	2.39758	1.26158	2.18e-48	1.13e-47	Up
CND04850	3.23499	1.69376	5.64e-28	1.8e-27	Up
CND04870	37.0584	5.21173	0	0	Up
CND05010	4.94525	2.30604	9.23e-106	1.21e-104	Up
CND05020	4.61398	2.20601	7.87e-113	1.14e-111	Up
CND05120	3.10614	1.63512	7.79e-41	3.4e-40	Up
CND05240	2.57363	1.36381	6.91e-60	4.41e-59	Up
CND05270	3.09651	1.63065	2.27e-60	1.46e-59	Up
CND05370	2.6196	1.38935	9.64e-23	2.68e-22	Up
CND05400	3.58972	1.84387	3.39e-57	2.06e-56	Up
CND05410	2.39929	1.26261	2.1e-35	8.1e-35	Up
CND05430	2.13109	1.09159	1.59e-15	3.51e-15	Up
CND05490	3.19214	1.67452	2.65e-76	2.22e-75	Up
CND05510	2.48858	1.31532	7.53e-40	3.21e-39	Up
CND05520	2.99364	1.5819	1.71e-85	1.64e-84	Up
CND05530	3.19949	1.67784	2.51e-73	2e-72	Up
CND05540	2.66483	1.41405	4.83e-25	1.43e-24	Up
CND05700	2.83336	1.50251	2.88e-73	2.28e-72	Up
CND05840	2.50345	1.32392	2.73e-49	1.44e-48	Up
CND05880	13.1652	3.71866	0.0158218	0.0196872	Up
CND05910	2.73456	1.45131	2e-33	7.34e-33	Up
CND06060	2.20556	1.14115	6.2e-37	2.49e-36	Up
CND06110	3.63915	1.8636	3.8e-51	2.08e-50	Up
CND06220	2.49548	1.31932	8.33e-33	3e-32	Up
CND06280	3.894	1.96125	1.58e-92	1.71e-91	Up
CND06290	6.61151	2.72498	1.71e-255	8.38e-254	Up
CND06300	3.8077	1.92892	2e-109	2.77e-108	Up
CND06430	3.00979	1.58966	2.56e-45	1.25e-44	Up
CNE00100	2.03121	1.02234	2.35e-19	5.89e-19	Up
CNE00110	2.37424	1.24746	2.97e-52	1.66e-51	Up
CNE00210	3.24288	1.69728	3.77e-93	4.12e-92	Up
CNE00260	5.49657	2.45853	7.7e-117	1.17e-115	Up
CNE00310	2.6219	1.39061	3.01e-30	1.02e-29	Up
CNE00345	2.90969	1.54087	1.02e-30	3.48e-30	Up
CNE00370	3.71191	1.89216	3.42e-54	1.98e-53	Up
CNE00550	2.06751	1.0479	4.03e-27	1.26e-26	Up
CNE00560	2.24297	1.16541	9.57e-37	3.83e-36	Up
CNE00580	3.39021	1.76137	2.1e-40	9.08e-40	Up
CNE00590	2.46499	1.30158	3.8e-19	9.48e-19	Up
CNE00690	2.48615	1.31391	1.3e-19	3.3e-19	Up
CNE00750	2.73845	1.45336	5.99e-70	4.53e-69	Up
CNE00830	2.54166	1.34577	1.27e-23	3.62e-23	Up
CNE00885	2.21763	1.14902	4.32e-20	1.11e-19	Up
CNE00960	3.95373	1.98322	1.71e-13	3.54e-13	Up
CNE00980	2.03877	1.0277	8.09e-21	2.13e-20	Up
CNE01030	7.86687	2.97579	2.7e-102	3.41e-101	Up
CNE01100	15.7019	3.97287	7.14e-185	2.02e-183	Up
CNE01130	2.06141	1.04363	2.12e-34	7.98e-34	Up
CNE01160	2.13132	1.09175	5.42e-15	1.18e-14	Up
CNE01360	2.35505	1.23576	4.9e-24	1.42e-23	Up
CNE01390	2.76316	1.46632	6.22e-57	3.78e-56	Up
CNE01490	2.05053	1.03599	1.95e-32	6.98e-32	Up
CNE01510	2.10001	1.0704	5.53e-37	2.22e-36	Up
CNE01540	4.1297	2.04604	4.22e-95	4.74e-94	Up
CNE01550	2.61483	1.38672	8.91e-72	6.89e-71	Up
CNE01580	2.20905	1.14342	8.82e-18	2.12e-17	Up
CNE01650	2.1573	1.10923	2.55e-23	7.22e-23	Up
CNE01710	2.32035	1.21434	4.7e-30	1.58e-29	Up
CNE01880	8.27051	3.04798	2.12e-114	3.15e-113	Up
CNE01910	4.33411	2.11574	4.56e-83	4.21e-82	Up
CNE01940	2.65064	1.40634	2.83e-35	1.09e-34	Up
CNE01960	2.93863	1.55514	2.25e-43	1.05e-42	Up
CNE02025	4.36033	2.12444	9.78e-25	2.88e-24	Up
CNE02090	2.13594	1.09487	3.49e-19	8.71e-19	Up
CNE02160	7.13761	2.83544	8.41e-145	1.66e-143	Up
CNE02170	4.57021	2.19226	1.65e-78	1.43e-77	Up
CNE02290	4.80152	2.26349	1.3e-43	6.12e-43	Up
CNE02300	2.18839	1.12987	5.91e-21	1.56e-20	Up
CNE02310	2.47023	1.30464	1.64e-60	1.06e-59	Up
CNE02320	2.51052	1.32798	3.85e-35	1.48e-34	Up
CNE02440	2.05028	1.03582	1.31e-20	3.43e-20	Up
CNE02450	2.03019	1.02162	8.26e-35	3.15e-34	Up
CNE02480	2.51751	1.332	3.61e-35	1.38e-34	Up
CNE02500	2.83555	1.50363	2.85e-59	1.79e-58	Up
CNE02520	3.44046	1.7826	6.73e-91	7.06e-90	Up
CNE02550	2.11317	1.07941	4.3e-22	1.17e-21	Up
CNE02610	3.63368	1.86143	3.73e-101	4.65e-100	Up
CNE02660	2.44034	1.28708	2.88e-31	9.95e-31	Up
CNE02670	2.58205	1.36851	1.41e-43	6.6e-43	Up
CNE02690	3.47769	1.79813	3.81e-54	2.2e-53	Up
CNE02790	2.75895	1.46412	6.97e-52	3.86e-51	Up
CNE02800	2.36167	1.2398	6.08e-54	3.5e-53	Up
CNE03055	11.2701	3.49443	5.56e-109	7.57e-108	Up
CNE03060	5.36404	2.42332	7.04e-94	7.79e-93	Up
CNE03180	2.87787	1.525	5.96e-39	2.48e-38	Up
CNE03210	3.67306	1.87698	2.43e-14	5.17e-14	Up
CNE03330	2.95398	1.56266	1.33e-65	9.38e-65	Up
CNE03350	2.07016	1.04974	1.28e-12	2.56e-12	Up
CNE03360	4.02471	2.00889	8.62e-109	1.17e-107	Up
CNE03380	4.79724	2.2622	1.01e-146	2.06e-145	Up
CNE03410	3.45244	1.78762	9.69e-65	6.76e-64	Up
CNE03420	2.73946	1.45389	2.37e-56	1.43e-55	Up
CNE03440	2.41488	1.27195	5.67e-15	1.23e-14	Up
CNE03460	2.05893	1.0419	6.94e-25	2.05e-24	Up
CNE03470	3.71183	1.89213	3.71e-43	1.72e-42	Up
CNE03540	4.18695	2.0659	1.38e-54	8.04e-54	Up
CNE03620	4.08046	2.02873	1.28e-109	1.78e-108	Up
CNE03640	2.31374	1.21023	4.51e-22	1.23e-21	Up
CNE03750	4.96507	2.31181	5.49e-15	1.19e-14	Up
CNE03820	2.77543	1.47271	1.02e-33	3.77e-33	Up
CNE03910	2.36565	1.24223	2.39e-42	1.09e-41	Up
CNE03920	4.95254	2.30817	1.17e-74	9.52e-74	Up
CNE04000	2.91881	1.54538	3.07e-65	2.15e-64	Up
CNE04020	2.5136	1.32976	2.04e-39	8.59e-39	Up
CNE04050	2.37945	1.25063	9.29e-44	4.38e-43	Up
CNE04140	4.72885	2.24149	6.22e-39	2.59e-38	Up
CNE04310	2.76339	1.46644	1.92e-27	6.03e-27	Up
CNE04380	2.07951	1.05625	1.41e-23	4.03e-23	Up
CNE04390	2.55631	1.35407	5.41e-15	1.18e-14	Up
CNE04490	2.17429	1.12055	5.43e-50	2.91e-49	Up
CNE04510	4.12786	2.04539	3.17e-145	6.3e-144	Up
CNE04610	2.82246	1.49695	3.71e-37	1.5e-36	Up
CNE04620	2.05841	1.04153	5.19e-33	1.88e-32	Up
CNE04700	2.25383	1.17238	1e-34	3.81e-34	Up
CNE04750	7.54292	2.91512	2.11e-191	6.27e-190	Up
CNE04830	2.02418	1.01734	1.73e-21	4.65e-21	Up
CNE04980	3.1273	1.64492	1.53e-65	1.08e-64	Up
CNE05010	2.65505	1.40874	5.65e-17	1.32e-16	Up
CNE05020	3.72968	1.89905	4.51e-62	2.99e-61	Up
CNE05060	2.15489	1.10761	7.09e-29	2.31e-28	Up
CNE05190	2.35089	1.23321	2.27e-30	7.69e-30	Up
CNE05210	5.12868	2.35859	0.00181119	0.00241333	Up
CNF00010	20.1658	4.33384	0	0	Up
CNF00040	3.65071	1.86818	1.24e-71	9.57e-71	Up
CNF00070	2.10414	1.07323	4.08e-31	1.41e-30	Up
CNF00125	3.00492	1.58733	1.2e-06	1.9e-06	Up
CNF00200	2.70292	1.43452	4.19e-16	9.54e-16	Up
CNF00250	2.06274	1.04456	3.09e-14	6.55e-14	Up
CNF00260	2.24095	1.16411	2.75e-42	1.25e-41	Up
CNF00320	2.09439	1.06653	2.69e-34	1.01e-33	Up
CNF00340	2.93046	1.55113	1.14e-64	7.92e-64	Up
CNF00420	2.35115	1.23337	9.68e-62	6.37e-61	Up
CNF00480	2.9039	1.53799	1.85e-41	8.24e-41	Up
CNF00490	2.89344	1.53278	4.6e-59	2.87e-58	Up
CNF00570	3.36286	1.74969	8.34e-93	9.07e-92	Up
CNF00580	2.86456	1.51831	1.41e-35	5.43e-35	Up
CNF00630	3.21869	1.68648	2.72e-86	2.66e-85	Up
CNF00650	2.19243	1.13253	2.6e-50	1.4e-49	Up
CNF00670	2.82431	1.4979	3.96e-36	1.56e-35	Up
CNF00730	2.98953	1.57992	7.64e-78	6.53e-77	Up
CNF00740	3.81081	1.9301	1.47e-113	2.16e-112	Up
CNF00760	3.37228	1.75373	9.99e-36	3.87e-35	Up
CNF00770	2.2671	1.18085	7.3e-32	2.56e-31	Up
CNF00780	2.80509	1.48805	6.62e-38	2.71e-37	Up
CNF00810	3.13874	1.65019	7.42e-58	4.56e-57	Up
CNF00825	5.74677	2.52275	4.38e-34	1.64e-33	Up
CNF00930	2.18974	1.13076	3.08e-23	8.69e-23	Up
CNF01100	4.79352	2.26109	6.31e-40	2.7e-39	Up
CNF01150	2.91735	1.54466	1.1e-34	4.18e-34	Up
CNF01160	2.22477	1.15366	3.87e-29	1.27e-28	Up
CNF01180	4.67205	2.22406	6.1e-47	3.07e-46	Up
CNF01190	3.21794	1.68614	5.22e-34	1.94e-33	Up
CNF01250	2.06026	1.04283	1.9e-38	7.88e-38	Up
CNF01260	4.17294	2.06106	4.15e-115	6.19e-114	Up
CNF01290	5.51181	2.46252	3.19e-118	4.89e-117	Up
CNF01340	2.03173	1.02271	3.71e-08	6.27e-08	Up
CNF01530	2.1334	1.09315	3.97e-27	1.24e-26	Up
CNF01550	2.89302	1.53257	1.52e-64	1.05e-63	Up
CNF01570	3.04606	1.60694	3.32e-38	1.37e-37	Up
CNF01630	2.31702	1.21227	9.16e-21	2.4e-20	Up
CNF01650	5.58211	2.48081	1.69e-119	2.64e-118	Up
CNF01680	2.27787	1.18769	1.52e-25	4.55e-25	Up
CNF01690	2.52084	1.33391	6.17e-22	1.68e-21	Up
CNF01760	2.20118	1.13828	2.99e-34	1.12e-33	Up
CNF01790	4.52844	2.17902	1.51e-73	1.21e-72	Up
CNF02020	2.56503	1.35898	2.5e-41	1.11e-40	Up
CNF02140	2.50814	1.32662	8.92e-29	2.9e-28	Up
CNF02150	3.68377	1.88118	1.21e-62	8.11e-62	Up
CNF02240	6.94485	2.79594	1.39e-224	5.32e-223	Up
CNF02250	2.92472	1.5483	5.45e-81	4.91e-80	Up
CNF02260	3.44978	1.7865	7.84e-60	4.99e-59	Up
CNF02280	2.99953	1.58473	1.29e-82	1.18e-81	Up
CNF02290	4.80299	2.26393	2.12e-58	1.31e-57	Up
CNF02450	2.26507	1.17956	1.15e-23	3.28e-23	Up
CNF02480	13.7972	3.7863	1.87e-255	9.06e-254	Up
CNF02580	2.59592	1.37625	3.25e-30	1.09e-29	Up
CNF02690	2.96057	1.56587	6.12e-17	1.42e-16	Up
CNF02990	2.02312	1.01658	4.07e-23	1.14e-22	Up
CNF03020	2.13718	1.09571	7.68e-10	1.39e-09	Up
CNF03320	2.54206	1.346	1.21e-26	3.73e-26	Up
CNF03360	2.89077	1.53146	6.03e-49	3.17e-48	Up
CNF03410	3.03565	1.60201	6.17e-74	4.97e-73	Up
CNF03560	3.17261	1.66567	3.13e-43	1.45e-42	Up
CNF03690	2.91113	1.54158	5.1e-75	4.18e-74	Up
CNF03710	2.17332	1.1199	1.79e-17	4.24e-17	Up
CNF03800	2.18735	1.12918	3.77e-18	9.1e-18	Up
CNF03830	2.80498	1.48799	1.14e-24	3.34e-24	Up
CNF03840	4.15752	2.05572	1.5e-72	1.18e-71	Up
CNF03880	2.01797	1.0129	9.86e-21	2.59e-20	Up
CNF03910	2.20112	1.13824	8.92e-43	4.1e-42	Up
CNF03970	2.29025	1.1955	3.96e-60	2.54e-59	Up
CNF04000	5.59189	2.48334	6.83e-131	1.2e-129	Up
CNF04110	5.98473	2.58129	8.64e-152	1.84e-150	Up
CNF04150	4.03203	2.01151	2.21e-64	1.52e-63	Up
CNF04160	9.44009	3.2388	5.62e-200	1.88e-198	Up
CNF04200	2.89331	1.53272	7.89e-41	3.44e-40	Up
CNF04450	4.27109	2.0946	4.99e-150	1.05e-148	Up
CNF04680	3.66573	1.8741	1.91e-65	1.34e-64	Up
CNF04720	4.64458	2.21555	6.25e-88	6.28e-87	Up
CNF04740	2.1331	1.09295	9.09e-43	4.18e-42	Up
CNF04830	3.47263	1.79603	1.17e-124	1.9e-123	Up
CNG00110	4.12583	2.04468	2.85e-56	1.7e-55	Up
CNG00130	4.84993	2.27796	2.7e-129	4.64e-128	Up
CNG00150	2.15995	1.111	5.56e-31	1.91e-30	Up
CNG00170	3.99572	1.99846	6.4e-119	9.94e-118	Up
CNG00230	2.46449	1.30129	3.51e-60	2.25e-59	Up
CNG00280	2.01362	1.00979	3.05e-12	6.03e-12	Up
CNG00290	2.23609	1.16098	7.96e-27	2.47e-26	Up
CNG00300	5.17193	2.3707	1.23e-85	1.18e-84	Up
CNG00580	2.51581	1.33102	5.85e-21	1.55e-20	Up
CNG00590	5.05644	2.33812	4.51e-217	1.67e-215	Up
CNG00670	4.20031	2.0705	2.15e-73	1.71e-72	Up
CNG00705	2.46159	1.29959	2.17e-24	6.33e-24	Up
CNG00830	4.01054	2.0038	3.59e-85	3.43e-84	Up
CNG00840	3.00354	1.58667	6.95e-56	4.13e-55	Up
CNG00860	3.1324	1.64727	9.04e-87	8.95e-86	Up
CNG00930	2.05928	1.04214	4.42e-14	9.29e-14	Up
CNG01030	2.42512	1.27806	6.37e-45	3.08e-44	Up
CNG01050	3.51711	1.81439	8.77e-43	4.03e-42	Up
CNG01080	2.74859	1.45869	1.55e-29	5.14e-29	Up
CNG01090	2.18042	1.12461	1.64e-31	5.72e-31	Up
CNG01100	2.95526	1.56328	2.42e-42	1.1e-41	Up
CNG01150	3.90811	1.96647	4.99e-80	4.43e-79	Up
CNG01190	2.06603	1.04686	1.07e-12	2.14e-12	Up
CNG01200	3.32696	1.7342	3.45e-41	1.52e-40	Up
CNG01220	5.09474	2.34901	3.01e-110	4.21e-109	Up
CNG01290	2.7299	1.44885	6.93e-94	7.68e-93	Up
CNG01310	2.83935	1.50556	9.39e-62	6.2e-61	Up
CNG01330	23.8474	4.57576	2.03e-105	2.64e-104	Up
CNG01350	3.01064	1.59007	5.88e-43	2.72e-42	Up
CNG01400	2.86909	1.5206	6.15e-19	1.52e-18	Up
CNG01440	2.51207	1.32888	9.59e-38	3.92e-37	Up
CNG01450	2.33025	1.22048	1.32e-27	4.17e-27	Up
CNG01470	2.03704	1.02648	9.93e-32	3.47e-31	Up
CNG01480	17.6028	4.13774	0	0	Up
CNG01500	2.72678	1.4472	2.1e-44	1e-43	Up
CNG01600	5.67443	2.50447	2.81e-87	2.8e-86	Up
CNG01680	2.57451	1.3643	4.64e-27	1.45e-26	Up
CNG01800	4.76215	2.25161	1.17e-53	6.72e-53	Up
CNG01810	2.02024	1.01453	3.54e-20	9.13e-20	Up
CNG01890	2.20897	1.14337	1.85e-36	7.35e-36	Up
CNG01900	2.36967	1.24469	4.6e-45	2.24e-44	Up
CNG01940	2.14462	1.10072	2.58e-17	6.1e-17	Up
CNG01980	4.31388	2.10899	5.55e-86	5.4e-85	Up
CNG02080	2.23495	1.16024	1.7e-46	8.48e-46	Up
CNG02130	2.02478	1.01777	1.54e-31	5.37e-31	Up
CNG02200	2.24504	1.16674	2.91e-30	9.83e-30	Up
CNG02230	3.66905	1.87541	5.05e-26	1.53e-25	Up
CNG02250	3.40308	1.76684	4.12e-94	4.59e-93	Up
CNG02340	4.49461	2.1682	0.018432	0.0228092	Up
CNG02370	3.39202	1.76215	4.32e-31	1.49e-30	Up
CNG02380	3.58846	1.84337	2.12e-77	1.8e-76	Up
CNG02410	2.42365	1.27718	6.85e-25	2.02e-24	Up
CNG02480	2.62933	1.3947	1.12e-50	6.04e-50	Up
CNG02500	3.0414	1.60474	1.46e-27	4.59e-27	Up
CNG02530	2.10772	1.07568	5.56e-21	1.47e-20	Up
CNG02540	2.61721	1.38803	2.12e-24	6.17e-24	Up
CNG02560	3.22566	1.68959	8.24e-64	5.65e-63	Up
CNG02590	2.49912	1.32142	6.52e-50	3.49e-49	Up
CNG02650	5.78694	2.5328	2.21e-69	1.65e-68	Up
CNG02660	3.40457	1.76747	6.54e-43	3.02e-42	Up
CNG02670	5.31442	2.40991	4.02e-53	2.28e-52	Up
CNG02680	5.8332	2.54429	9.03e-70	6.82e-69	Up
CNG02700	6.90839	2.78835	9.33e-158	2.09e-156	Up
CNG02740	4.98147	2.31657	2.24e-109	3.09e-108	Up
CNG02760	3.46248	1.7918	1.33e-68	9.9e-68	Up
CNG02770	2.09607	1.06768	1.27e-18	3.12e-18	Up
CNG02790	3.1961	1.67631	1.45e-61	9.49e-61	Up
CNG02810	2.14569	1.10144	2.06e-19	5.17e-19	Up
CNG02840	2.00585	1.00422	2.85e-12	5.64e-12	Up
CNG02890	2.39795	1.2618	2.2e-37	8.92e-37	Up
CNG02920	5.66685	2.50255	3.72e-113	5.41e-112	Up
CNG03030	6.37166	2.67167	9.63e-138	1.8e-136	Up
CNG03060	7.23521	2.85504	2.11e-237	9.03e-236	Up
CNG03070	3.29891	1.72199	2.5e-104	3.23e-103	Up
CNG03130	3.89396	1.96124	2.7e-89	2.78e-88	Up
CNG03160	3.19068	1.67386	1.03e-39	4.35e-39	Up
CNG03280	2.20826	1.14291	1.12e-64	7.81e-64	Up
CNG03335	2.74311	1.45581	3.69e-23	1.04e-22	Up
CNG03370	2.19812	1.13627	7.27e-39	3.03e-38	Up
CNG03480	2.21383	1.14655	2.79e-31	9.66e-31	Up
CNG03490	2.16529	1.11456	8.05e-40	3.43e-39	Up
CNG03510	2.66309	1.4131	7.7e-41	3.36e-40	Up
CNG03520	4.61598	2.20664	1.85e-109	2.56e-108	Up
CNG03570	2.02292	1.01644	1.73e-24	5.06e-24	Up
CNG03610	3.12229	1.6426	1.4e-26	4.3e-26	Up
CNG03615	3.305	1.72465	1.69e-05	2.54e-05	Up
CNG03720	6.27579	2.6498	4.33e-122	6.97e-121	Up
CNG03730	2.10593	1.07445	2.23e-29	7.35e-29	Up
CNG03790	2.57772	1.36609	9.96e-42	4.46e-41	Up
CNG03840	5.31644	2.41046	1.59e-75	1.32e-74	Up
CNG03850	3.0329	1.6007	7.58e-62	5.01e-61	Up
CNG03860	2.72699	1.44731	1.5e-41	6.68e-41	Up
CNG04020	2.09064	1.06394	3e-26	9.16e-26	Up
CNG04080	2.7243	1.44589	1.91e-26	5.86e-26	Up
CNG04140	2.31683	1.21215	1.62e-41	7.24e-41	Up
CNG04160	2.03879	1.02772	6.83e-16	1.53e-15	Up
CNG04180	2.11154	1.07829	5.56e-20	1.42e-19	Up
CNG04190	2.68028	1.42238	5.83e-53	3.3e-52	Up
CNG04360	4.28555	2.09948	7.01e-72	5.44e-71	Up
CNG04450	2.57118	1.36243	1.31e-50	7.08e-50	Up
CNG04540	2.20751	1.14242	6.9e-42	3.1e-41	Up
CNG04630	7.39015	2.8856	1.63e-152	3.5e-151	Up
CNG04670	2.37652	1.24885	2.23e-28	7.18e-28	Up
CNG04710	4.93433	2.30285	1.86e-106	2.47e-105	Up
CNH00170	2.63886	1.39992	5.71e-67	4.15e-66	Up
CNH00180	4.40206	2.13818	3.51e-102	4.42e-101	Up
CNH00210	2.3247	1.21704	2e-19	5.03e-19	Up
CNH00270	2.24364	1.16584	8.59e-24	2.47e-23	Up
CNH00340	2.55726	1.3546	2.04e-48	1.06e-47	Up
CNH00350	2.81482	1.49304	4.09e-49	2.15e-48	Up
CNH00420	2.13285	1.09278	1.78e-28	5.76e-28	Up
CNH00440	2.73942	1.45387	1.7e-25	5.1e-25	Up
CNH00530	2.35471	1.23555	3.35e-34	1.26e-33	Up
CNH00580	2.95429	1.56281	1.66e-39	7.04e-39	Up
CNH00620	2.80358	1.48727	3.1e-34	1.16e-33	Up
CNH00670	2.8556	1.51379	4.41e-59	2.76e-58	Up
CNH00890	2.34749	1.23112	5.47e-29	1.79e-28	Up
CNH00920	9.35554	3.22582	9.23e-143	1.8e-141	Up
CNH00990	3.82074	1.93385	6.97e-28	2.21e-27	Up
CNH01030	2.61495	1.38678	2.76e-56	1.65e-55	Up
CNH01040	3.23978	1.6959	1.2e-97	1.41e-96	Up
CNH01070	2.34861	1.23181	6.96e-36	2.72e-35	Up
CNH01090	2.12534	1.08769	2.29e-49	1.21e-48	Up
CNH01100	3.38782	1.76036	1.82e-51	1e-50	Up
CNH01270	4.33678	2.11662	2.86e-76	2.39e-75	Up
CNH01280	2.2896	1.1951	1.88e-26	5.76e-26	Up
CNH01345	7.97772	2.99598	7.05e-36	2.76e-35	Up
CNH01360	2.2842	1.19169	1.32e-59	8.34e-59	Up
CNH01520	3.04979	1.60871	4.5e-88	4.53e-87	Up
CNH01530	3.21278	1.68382	1.21e-96	1.39e-95	Up
CNH01620	3.79013	1.92225	1.75e-37	7.11e-37	Up
CNH01640	2.18351	1.12665	2.45e-37	9.92e-37	Up
CNH01650	5.33848	2.41643	7.2e-43	3.31e-42	Up
CNH01760	2.70184	1.43394	2.27e-39	9.53e-39	Up
CNH01770	5.68346	2.50677	1.85e-87	1.85e-86	Up
CNH01810	3.84874	1.94439	1.22e-73	9.8e-73	Up
CNH01840	2.19757	1.13591	2.83e-25	8.46e-25	Up
CNH02020	2.37352	1.24703	9.53e-34	3.53e-33	Up
CNH02040	3.98461	1.99444	1.53e-81	1.38e-80	Up
CNH02050	4.89687	2.29186	1.27e-103	1.62e-102	Up
CNH02130	5.33143	2.41452	1.3e-78	1.12e-77	Up
CNH02220	2.05882	1.04182	2.35e-17	5.54e-17	Up
CNH02230	2.63855	1.39975	3.52e-41	1.56e-40	Up
CNH02280	8.2019	3.03596	1.29e-132	2.3e-131	Up
CNH02290	2.14641	1.10193	4.52e-23	1.27e-22	Up
CNH02370	3.39339	1.76273	3.39e-93	3.71e-92	Up
CNH02390	2.03928	1.02806	1.6e-48	8.3e-48	Up
CNH02650	5.84723	2.54775	3.21e-145	6.37e-144	Up
CNH02670	2.80269	1.48681	1.3e-34	4.93e-34	Up
CNH02680	4.05448	2.01952	1.24e-89	1.27e-88	Up
CNH02760	3.20498	1.68032	2e-41	8.87e-41	Up
CNH02770	2.23922	1.16299	3.59e-52	2e-51	Up
CNH02930	2.31847	1.21317	1.08e-36	4.31e-36	Up
CNH02965	2.85175	1.51185	0.00375796	0.00489366	Up
CNH03000	2.06088	1.04326	7.28e-15	1.58e-14	Up
CNH03010	8.98333	3.16725	1.83e-230	7.38e-229	Up
CNH03130	2.75905	1.46417	1.41e-36	5.62e-36	Up
CNH03200	3.09711	1.63092	1.93e-69	1.45e-68	Up
CNH03230	2.41693	1.27317	1.52e-41	6.79e-41	Up
CNH03360	2.27876	1.18825	4.92e-34	1.83e-33	Up
CNH03365	2.45668	1.29671	3.57e-32	1.26e-31	Up
CNH03380	2.19701	1.13554	7.12e-20	1.82e-19	Up
CNH03433	2.51207	1.32888	4.55e-16	1.03e-15	Up
CNH03450	2.12263	1.08585	4.4e-12	8.63e-12	Up
CNH03460	4.04663	2.01672	1.87e-35	7.22e-35	Up
CNH03550	2.56173	1.35712	8.72e-19	2.15e-18	Up
CNH03780	32.1424	5.00641	0.0035737	0.00466015	Up
CNI00010	4.23922	2.0838	0.000188239	0.00026597	Up
CNI00050	2.02401	1.01722	2.48e-14	5.29e-14	Up
CNI00070	2.62744	1.39366	7.19e-53	4.07e-52	Up
CNI00110	2.07309	1.05178	2.66e-23	7.51e-23	Up
CNI00140	2.09106	1.06424	1.04e-33	3.85e-33	Up
CNI00150	2.12139	1.08501	4.19e-23	1.17e-22	Up
CNI00230	2.49122	1.31685	1.58e-73	1.27e-72	Up
CNI00300	2.23541	1.16054	2.37e-23	6.72e-23	Up
CNI00320	5.3598	2.42218	2.86e-95	3.23e-94	Up
CNI00470	6.43908	2.68685	4.27e-13	8.69e-13	Up
CNI00545	2.20723	1.14224	1.27e-19	3.22e-19	Up
CNI00560	2.47035	1.30472	1.61e-40	6.97e-40	Up
CNI00570	3.09207	1.62857	3.13e-32	1.11e-31	Up
CNI00655	2.02292	1.01644	1.25e-05	1.88e-05	Up
CNI00740	2.28125	1.18982	2.88e-19	7.21e-19	Up
CNI00780	4.60553	2.20337	5.2e-37	2.09e-36	Up
CNI01040	2.50283	1.32356	1.96e-49	1.04e-48	Up
CNI01050	2.17463	1.12077	3.3e-32	1.17e-31	Up
CNI01090	5.94962	2.5728	1.1e-131	1.95e-130	Up
CNI01120	4.87973	2.2868	1.77e-92	1.91e-91	Up
CNI01230	2.21852	1.1496	1.02e-12	2.04e-12	Up
CNI01390	5.07793	2.34424	3.07e-22	8.42e-22	Up
CNI01400	2.03438	1.02459	1.79e-25	5.35e-25	Up
CNI01460	3.95709	1.98444	1.28e-95	1.45e-94	Up
CNI01480	2.98751	1.57895	5.78e-44	2.74e-43	Up
CNI01500	2.23703	1.16158	9.57e-36	3.72e-35	Up
CNI01510	2.71746	1.44226	1.2e-55	7.1e-55	Up
CNI01640	2.10895	1.07652	3.83e-32	1.35e-31	Up
CNI01740	2.83477	1.50323	1.26e-46	6.3e-46	Up
CNI01770	2.08414	1.05946	8.97e-26	2.7e-25	Up
CNI01900	2.23842	1.16248	5.1e-26	1.55e-25	Up
CNI01910	2.41344	1.27109	1.9e-19	4.78e-19	Up
CNI01920	2.09052	1.06386	2.89e-43	1.34e-42	Up
CNI01940	3.17078	1.66484	7.16e-66	5.09e-65	Up
CNI01950	2.1873	1.12915	2.47e-10	4.53e-10	Up
CNI02030	7.76946	2.95782	7.26e-196	2.25e-194	Up
CNI02100	2.243	1.16543	6.06e-27	1.88e-26	Up
CNI02130	2.00409	1.00294	1.35e-11	2.61e-11	Up
CNI02240	3.11732	1.64031	7.11e-24	2.05e-23	Up
CNI02360	19.9249	4.3165	0	0	Up
CNI02390	2.02478	1.01776	2.61e-16	5.96e-16	Up
CNI02460	2.66154	1.41226	1.61e-71	1.24e-70	Up
CNI02520	2.66358	1.41337	4.43e-52	2.46e-51	Up
CNI02650	2.50425	1.32438	1.9e-42	8.69e-42	Up
CNI02670	2.0069	1.00497	7.37e-13	1.49e-12	Up
CNI02700	4.38165	2.13148	7.47e-174	1.89e-172	Up
CNI02840	2.20753	1.14243	1.42e-30	4.83e-30	Up
CNI02900	7.16638	2.84125	6.42e-60	4.11e-59	Up
CNI02930	2.62993	1.39502	9.51e-51	5.16e-50	Up
CNI02940	2.83427	1.50298	4.25e-15	9.29e-15	Up
CNI02980	2.03231	1.02312	9.41e-34	3.48e-33	Up
CNI03030	2.01221	1.00878	2e-21	5.36e-21	Up
CNI03050	2.18487	1.12755	7.83e-60	4.99e-59	Up
CNI03060	2.10626	1.07468	1.06e-13	2.21e-13	Up
CNI03070	2.76941	1.46958	2.17e-46	1.08e-45	Up
CNI03100	2.14627	1.10183	1.32e-31	4.61e-31	Up
CNI03150	3.13397	1.64799	2.59e-43	1.2e-42	Up
CNI03160	3.1686	1.66385	2.11e-61	1.38e-60	Up
CNI03170	3.13106	1.64665	3.58e-62	2.38e-61	Up
CNI03200	2.95332	1.56234	1.21e-65	8.55e-65	Up
CNI03300	2.9847	1.57759	2.03e-40	8.8e-40	Up
CNI03350	2.07037	1.04989	2.31e-26	7.08e-26	Up
CNI03380	2.04442	1.03169	4.14e-20	1.06e-19	Up
CNI03410	2.69275	1.42908	6.5e-43	3e-42	Up
CNI03560	3.16225	1.66095	2.59e-32	9.22e-32	Up
CNI03600	2.05348	1.03807	9.9e-20	2.51e-19	Up
CNI03650	2.08991	1.06344	1.46e-36	5.83e-36	Up
CNI03710	4.25565	2.08938	4.19e-72	3.28e-71	Up
CNI03760	2.20001	1.13751	4.08e-25	1.21e-24	Up
CNI03770	15.8581	3.98715	1.61e-158	3.65e-157	Up
CNI03860	2.88653	1.52934	2.23e-61	1.45e-60	Up
CNI03910	2.06537	1.0464	2.41e-27	7.54e-27	Up
CNI03930	2.15637	1.1086	3.55e-08	5.99e-08	Up
CNI03950	2.75555	1.46234	3.63e-41	1.6e-40	Up
CNI03970	2.3009	1.2022	1.2e-22	3.32e-22	Up
CNI03990	2.29488	1.19842	7.01e-09	1.22e-08	Up
CNI04020	2.10748	1.07552	4.87e-10	8.85e-10	Up
CNI04030	2.30129	1.20244	6.13e-19	1.52e-18	Up
CNI04050	2.62219	1.39077	4.9e-41	2.16e-40	Up
CNI04150	5.63948	2.49556	1.63e-138	3.08e-137	Up
CNI04170	2.57346	1.36371	4.03e-30	1.36e-29	Up
CNI04200	3.00339	1.58659	1.24e-40	5.37e-40	Up
CNI04250	2.60292	1.38013	2.3e-38	9.49e-38	Up
CNI04330	2.71401	1.44043	2.85e-30	9.61e-30	Up
CNI04340	5.52572	2.46616	2.73e-92	2.93e-91	Up
CNJ00160	2.78797	1.47922	4.61e-52	2.56e-51	Up
CNJ00180	2.59459	1.37551	5.76e-86	5.6e-85	Up
CNJ00260	2.09246	1.0652	2.24e-41	9.96e-41	Up
CNJ00300	2.98122	1.5759	8.64e-49	4.52e-48	Up
CNJ00340	3.21359	1.68418	2.66e-16	6.06e-16	Up
CNJ00410	4.04205	2.01509	4.96e-79	4.35e-78	Up
CNJ00415	2.20825	1.14291	8.94e-17	2.07e-16	Up
CNJ00510	2.28559	1.19257	2.55e-30	8.63e-30	Up
CNJ00520	3.15185	1.6562	3.24e-97	3.78e-96	Up
CNJ00605	2.7	1.43296	7.69e-08	1.28e-07	Up
CNJ00640	3.20446	1.68008	3.3e-45	1.61e-44	Up
CNJ00650	13.1394	3.71583	1.03e-278	5.9e-277	Up
CNJ00680	2.4254	1.27823	3.06e-36	1.21e-35	Up
CNJ00750	2.09191	1.06482	3.42e-47	1.73e-46	Up
CNJ00800	2.78086	1.47553	1e-22	2.77e-22	Up
CNJ00900	3.78164	1.91901	5e-64	3.43e-63	Up
CNJ00910	2.30044	1.20191	2.14e-32	7.64e-32	Up
CNJ00980	3.27412	1.71111	3.56e-84	3.36e-83	Up
CNJ01075	4.50778	2.17242	7.53e-59	4.69e-58	Up
CNJ01110	3.39991	1.7655	8.15e-44	3.85e-43	Up
CNJ01140	3.48552	1.80137	7.44e-75	6.07e-74	Up
CNJ01230	3.67358	1.87719	5.1e-102	6.41e-101	Up
CNJ01300	2.38816	1.2559	2.07e-30	7e-30	Up
CNJ01400	2.08453	1.05972	9.89e-12	1.92e-11	Up
CNJ01410	2.82743	1.49949	4.68e-48	2.42e-47	Up
CNJ01530	2.94124	1.55643	1.39e-43	6.52e-43	Up
CNJ01560	5.762	2.52657	8.16e-88	8.18e-87	Up
CNJ01640	2.41999	1.275	3.49e-27	1.09e-26	Up
CNJ01730	3.27308	1.71065	1.02e-56	6.19e-56	Up
CNJ01885	5.51728	2.46396	2.13e-13	4.39e-13	Up
CNJ01920	4.33845	2.11718	1.86e-64	1.28e-63	Up
CNJ02040	2.46719	1.30287	2.17e-39	9.12e-39	Up
CNJ02240	3.37404	1.75448	3.27e-97	3.8e-96	Up
CNJ02260	5.19322	2.37663	1e-77	8.55e-77	Up
CNJ02270	2.80738	1.48922	1.92e-77	1.64e-76	Up
CNJ02310	2.45447	1.29541	1.62e-33	5.97e-33	Up
CNJ02330	2.1034	1.07273	2.4e-33	8.79e-33	Up
CNJ02500	2.04895	1.03488	8.03e-17	1.86e-16	Up
CNJ02915	2.35052	1.23298	1.93e-30	6.55e-30	Up
CNJ03100	7.30751	2.86938	5.13e-198	1.64e-196	Up
CNJ03110	4.18654	2.06576	4.58e-77	3.86e-76	Up
CNJ03120	4.17867	2.06304	1.05e-84	9.97e-84	Up
CNJ03140	2.48878	1.31544	3.06e-42	1.39e-41	Up
CNJ03173	2.74051	1.45444	1.86e-31	6.46e-31	Up
CNJ03245	7.30744	2.86937	4.67e-13	9.49e-13	Up
CNJ03290	2.86132	1.51668	1.62e-87	1.62e-86	Up
CNJ03370	4.25597	2.08949	2.31e-100	2.83e-99	Up
CNJ03390	3.18913	1.67316	7.94e-23	2.21e-22	Up
CNJ03440	2.32017	1.21423	3.98e-14	8.39e-14	Up
CNK00020	3.0227	1.59584	2.63e-36	1.04e-35	Up
CNK00050	3.83029	1.93745	1.23e-49	6.53e-49	Up
CNK00110	2.41716	1.27331	1.49e-23	4.24e-23	Up
CNK00200	6.076	2.60312	3.55e-155	7.83e-154	Up
CNK00210	2.79293	1.48178	3.62e-46	1.79e-45	Up
CNK00250	2.66165	1.41232	6.76e-42	3.04e-41	Up
CNK00580	2.54242	1.3462	2.2e-30	7.44e-30	Up
CNK00600	2.00166	1.00119	1.37e-23	3.9e-23	Up
CNK00640	2.39069	1.25743	7.48e-32	2.62e-31	Up
CNK00690	2.7971	1.48393	1.7e-34	6.4e-34	Up
CNK00740	2.24865	1.16906	1.78e-10	3.28e-10	Up
CNK00960	2.22573	1.15428	1.64e-44	7.85e-44	Up
CNK00990	3.01901	1.59408	7.5e-20	1.91e-19	Up
CNK01030	2.03225	1.02308	8.57e-20	2.18e-19	Up
CNK01050	3.07635	1.62122	3.41e-83	3.16e-82	Up
CNK01060	2.94395	1.55776	7.99e-24	2.3e-23	Up
CNK01140	3.15651	1.65833	4.78e-62	3.17e-61	Up
CNK01210	2.86231	1.51718	8.22e-10	1.48e-09	Up
CNK01220	2.35725	1.23711	8.67e-23	2.41e-22	Up
CNK01240	2.76148	1.46544	5.88e-34	2.18e-33	Up
CNK01340	2.80485	1.48792	4.45e-32	1.57e-31	Up
CNK01360	2.3057	1.2052	4.53e-22	1.23e-21	Up
CNK01390	3.04463	1.60627	7.22e-33	2.6e-32	Up
CNK01400	6.42343	2.68334	2.16e-159	4.98e-158	Up
CNK01420	2.4721	1.30574	8.11e-61	5.25e-60	Up
CNK01460	2.34507	1.22963	2.42e-37	9.79e-37	Up
CNK01540	2.90273	1.53741	1.9e-48	9.88e-48	Up
CNK01620	2.30103	1.20228	3.63e-37	1.46e-36	Up
CNK01630	6.12307	2.61425	5.18e-216	1.89e-214	Up
CNK01650	2.10469	1.07361	8.05e-48	4.14e-47	Up
CNK01750	3.1603	1.66006	2.82e-64	1.94e-63	Up
CNK01890	9.8147	3.29494	2.38e-182	6.55e-181	Up
CNK01960	2.13077	1.09137	6.49e-45	3.14e-44	Up
CNK02010	2.06181	1.04391	4.5e-26	1.37e-25	Up
CNK02180	2.328	1.21909	1.79e-17	4.25e-17	Up
CNK02210	2.09145	1.06451	6.3e-22	1.72e-21	Up
CNK02220	3.25475	1.70255	3.08e-62	2.05e-61	Up
CNK02240	4.95303	2.30831	3.24e-77	2.74e-76	Up
CNK02310	2.70234	1.43421	1.38e-34	5.2e-34	Up
CNK02350	2.08081	1.05715	1.27e-22	3.51e-22	Up
CNK02360	3.22684	1.69012	4.38e-34	1.63e-33	Up
CNK02380	2.55442	1.35299	2.93e-39	1.23e-38	Up
CNK02500	4.01282	2.00462	1.09e-45	5.34e-45	Up
CNK02570	2.0177	1.01271	1.13e-17	2.7e-17	Up
CNK02580	5.85635	2.55	1.32e-285	8.18e-284	Up
CNK02590	2.64478	1.40315	6.79e-60	4.34e-59	Up
CNK02595	2.1672	1.11583	3.29e-09	5.79e-09	Up
CNK02670	2.13664	1.09535	8.68e-20	2.21e-19	Up
CNK02675	2.7397	1.45402	6.65e-21	1.75e-20	Up
CNK02770	4.80225	2.26371	1.36e-81	1.23e-80	Up
CNK02840	3.88214	1.95685	3.61e-22	9.89e-22	Up
CNK02850	17.7532	4.15001	1.97e-280	1.17e-278	Up
CNK02890	2.13401	1.09357	4.25e-10	7.74e-10	Up
CNK02900	3.94612	1.98043	5.22e-69	3.88e-68	Up
CNK02940	2.52542	1.33653	0.00772226	0.0098461	Up
CNK02970	2.22318	1.15263	3.69e-26	1.12e-25	Up
CNK02980	35.3469	5.14351	0	0	Up
CNK03000	2.88256	1.52735	1.4e-27	4.42e-27	Up
CNK03080	3.32699	1.73422	2.53e-33	9.25e-33	Up
CNK03100	3.96438	1.9871	5.36e-70	4.06e-69	Up
CNK03140	3.67148	1.87636	5.13e-58	3.15e-57	Up
CNK03170	2.03104	1.02222	3.58e-23	1.01e-22	Up
CNK03230	5.82003	2.54103	2.64e-129	4.55e-128	Up
CNK03240	2.07629	1.054	4.67e-35	1.79e-34	Up
CNK03370	2.95465	1.56299	1.75e-54	1.02e-53	Up
CNK03420	2.12996	1.09083	3.49e-40	1.5e-39	Up
CNK03470	2.27385	1.18514	0.00016882	0.000239146	Up
CNL03870	9.12473	3.18978	0.0412944	0.0495668	Up
CNL03900	3.25002	1.70045	1.28e-60	8.28e-60	Up
CNL03920	2.63201	1.39616	7.28e-45	3.51e-44	Up
CNL03940	2.67182	1.41782	2.5e-33	9.16e-33	Up
CNL03960	5.52298	2.46545	3.07e-95	3.45e-94	Up
CNL04030	2.15944	1.11066	1.04e-30	3.55e-30	Up
CNL04060	2.02355	1.01689	3.06e-15	6.71e-15	Up
CNL04070	2.09859	1.06942	1.55e-34	5.85e-34	Up
CNL04080	2.18578	1.12815	2.21e-41	9.83e-41	Up
CNL04130	2.35769	1.23737	1.03e-26	3.18e-26	Up
CNL04190	5.20719	2.38051	0.00184925	0.00246007	Up
CNL04260	4.66084	2.22059	5.75e-136	1.05e-134	Up
CNL04280	2.69027	1.42775	2.72e-53	1.55e-52	Up
CNL04340	2.17905	1.1237	2.07e-23	5.87e-23	Up
CNL04470	2.81375	1.4925	2.73e-92	2.92e-91	Up
CNL04500	2.15422	1.10717	2.05e-20	5.34e-20	Up
CNL04550	2.10493	1.07377	2.19e-28	7.06e-28	Up
CNL04560	2.15276	1.10619	2.1e-29	6.93e-29	Up
CNL04750	2.04868	1.0347	5.82e-24	1.68e-23	Up
CNL04780	11.1864	3.48367	7.12e-144	1.39e-142	Up
CNL04820	2.25801	1.17505	2.2e-45	1.08e-44	Up
CNL04870	2.05673	1.04036	2.27e-32	8.09e-32	Up
CNL04950	5.61096	2.48825	1.4e-148	2.89e-147	Up
CNL05060	2.13431	1.09377	5.96e-05	8.67e-05	Up
CNL05110	2.47875	1.30961	6.05e-35	2.31e-34	Up
CNL05220	5.9606	2.57546	0.000417608	0.000578529	Up
CNL05280	3.08205	1.62389	1.65e-34	6.24e-34	Up
CNL05310	2.34961	1.23242	7.01e-40	2.99e-39	Up
CNL05500	2.10207	1.07181	3.99e-33	1.45e-32	Up
CNL05600	4.56196	2.18965	3.9e-138	7.36e-137	Up
CNL05610	2.15297	1.10633	3.1e-32	1.1e-31	Up
CNL05690	3.38567	1.75944	1.85e-91	1.95e-90	Up
CNL05720	2.00645	1.00464	2.34e-25	6.99e-25	Up
CNL05770	2.31359	1.21013	7.66e-41	3.35e-40	Up
CNL05780	3.42755	1.77718	2.46e-37	9.95e-37	Up
CNL05820	5.37334	2.42582	5.15e-76	4.28e-75	Up
CNL05860	3.15753	1.6588	4.29e-36	1.69e-35	Up
CNL05865	3.0633	1.61509	1.87e-45	9.15e-45	Up
CNL05880	2.99236	1.58129	1.04e-33	3.82e-33	Up
CNL06030	2.36156	1.23974	8.23e-57	4.99e-56	Up
CNL06050	2.73379	1.4509	7.17e-28	2.27e-27	Up
CNL06080	2.70324	1.43469	2.01e-55	1.19e-54	Up
CNL06190	2.28305	1.19097	1.04e-38	4.33e-38	Up
CNL06200	2.18506	1.12767	9.01e-30	3e-29	Up
CNL06240	2.4469	1.29095	2.82e-45	1.37e-44	Up
CNL06300	2.43573	1.28435	1.53e-46	7.64e-46	Up
CNL06380	2.07139	1.0506	8.54e-33	3.08e-32	Up
CNL06390	2.57333	1.36364	6.81e-24	1.96e-23	Up
CNL06400	2.5864	1.37095	4.2e-23	1.18e-22	Up
CNL06640	4.97223	2.31389	4.33e-86	4.22e-85	Up
CNL06730	17.3912	4.12028	2.3e-196	7.23e-195	Up
CNL06810	3.38172	1.75776	5.89e-80	5.22e-79	Up
CNL06820	2.97458	1.57268	7.92e-68	5.84e-67	Up
CNM00060	2.54303	1.34655	1.32e-51	7.26e-51	Up
CNM00070	3.87682	1.95488	1.02e-49	5.46e-49	Up
CNM00080	2.17142	1.11864	3.12e-20	8.07e-20	Up
CNM00100	4.54836	2.18535	1.81e-101	2.26e-100	Up
CNM00240	2.04755	1.0339	6.89e-33	2.49e-32	Up
CNM00670	2.2229	1.15244	3.57e-28	1.14e-27	Up
CNM00720	2.28639	1.19307	2.61e-20	6.78e-20	Up
CNM00760	5.09778	2.34987	6.66e-53	3.77e-52	Up
CNM00770	2.58459	1.36994	3.39e-47	1.72e-46	Up
CNM00880	2.70969	1.43813	1.99e-83	1.85e-82	Up
CNM00910	52.9141	5.72558	0	0	Up
CNM01020	5.11151	2.35375	9.32e-86	8.99e-85	Up
CNM01120	2.29606	1.19916	1.57e-45	7.72e-45	Up
CNM01170	3.22367	1.6887	7.59e-51	4.14e-50	Up
CNM01180	5.33887	2.41653	4.02e-93	4.39e-92	Up
CNM01280	2.04404	1.03143	4.7e-17	1.1e-16	Up
CNM01290	2.36673	1.2429	7.08e-38	2.9e-37	Up
CNM01300	3.9008	1.96377	1.48e-63	1.01e-62	Up
CNM01390	3.33703	1.73857	2.34e-55	1.38e-54	Up
CNM01430	5.876	2.55483	2.79e-85	2.67e-84	Up
CNM01440	2.38824	1.25595	7.35e-21	1.94e-20	Up
CNM01460	3.28346	1.71521	4.38e-75	3.59e-74	Up
CNM01520	10.2644	3.35957	1.39e-79	1.22e-78	Up
CNM01540	2.1928	1.13277	3.27e-09	5.75e-09	Up
CNM01640	2.45469	1.29554	1.33e-32	4.78e-32	Up
CNM01760	2.22169	1.15166	2.67e-50	1.43e-49	Up
CNM01770	6.4897	2.69815	3.83e-144	7.51e-143	Up
CNM01810	2.25595	1.17373	5.65e-49	2.97e-48	Up
CNM01850	2.26428	1.17905	2.66e-27	8.31e-27	Up
CNM02030	9.90534	3.30821	1.47e-130	2.58e-129	Up
CNM02140	2.37597	1.24852	3.66e-18	8.85e-18	Up
CNM02240	4.83592	2.27379	1.94e-93	2.13e-92	Up
CNM02270	2.14295	1.0996	1.79e-33	6.6e-33	Up
CNM02310	3.56952	1.83573	6.01e-63	4.05e-62	Up
CNM02320	4.64635	2.2161	4.05e-67	2.96e-66	Up
CNM02360	2.01685	1.01211	3.87e-19	9.64e-19	Up
CNM02420	3.87563	1.95443	5.35e-63	3.61e-62	Up
CNM02430	9.89537	3.30675	3.54e-198	1.14e-196	Up
CNN00060	2.17102	1.11838	1.47e-23	4.19e-23	Up
CNN00170	2.02472	1.01772	3.39e-34	1.27e-33	Up
CNN00230	3.33318	1.7369	1.62e-61	1.06e-60	Up
CNN00390	2.05777	1.04108	2.21e-13	4.56e-13	Up
CNN00440	4.92713	2.30075	1.72e-113	2.5e-112	Up
CNN00470	4.38023	2.13101	3.81e-85	3.63e-84	Up
CNN00480	2.32343	1.21626	1.48e-28	4.81e-28	Up
CNN00520	6.2401	2.64157	1.08e-42	4.94e-42	Up
CNN00630	2.96024	1.56571	2.63e-55	1.55e-54	Up
CNN00650	2.5585	1.3553	3.49e-44	1.66e-43	Up
CNN00720	2.58408	1.36965	2e-28	6.45e-28	Up
CNN00790	4.01865	2.00671	9.07e-51	4.93e-50	Up
CNN00810	2.54882	1.34983	1.77e-39	7.48e-39	Up
CNN00870	2.17083	1.11825	3.47e-43	1.61e-42	Up
CNN00980	3.05811	1.61264	1.02e-55	6.02e-55	Up
CNN01030	3.14949	1.65512	9.22e-57	5.58e-56	Up
CNN01165	6.44526	2.68824	2.86e-95	3.23e-94	Up
CNN01180	3.56855	1.83534	2.97e-67	2.18e-66	Up
CNN01350	2.3753	1.24811	6.23e-30	2.08e-29	Up
CNN01450	2.52137	1.33421	5.62e-56	3.35e-55	Up
CNN01460	5.94404	2.57144	1.95e-181	5.29e-180	Up
CNN01530	2.77051	1.47015	2.82e-37	1.14e-36	Up
CNN01620	3.83989	1.94107	1.32e-22	3.64e-22	Up
CNN01660	2.85872	1.51537	1.88e-41	8.37e-41	Up
CNN01670	9.06388	3.18013	6.75e-86	6.53e-85	Up
CNN01680	2.55097	1.35105	2.9e-68	2.15e-67	Up
CNN01720	5.85288	2.54915	1.52e-99	1.84e-98	Up
CNN01800	4.08368	2.02987	1.78e-88	1.81e-87	Up
CNN01810	3.48575	1.80147	1.68e-101	2.1e-100	Up
CNN01950	2.7081	1.43728	1.42e-69	1.07e-68	Up
CNN02110	3.0903	1.62775	1.04e-32	3.73e-32	Up
CNN02130	4.47784	2.1628	3.79e-120	5.96e-119	Up
CNN02140	2.03053	1.02185	9.84e-23	2.73e-22	Up
CNN02250	2.33794	1.22524	3.41e-28	1.09e-27	Up
CNN02400	3.79481	1.92403	1.38e-36	5.5e-36	Up
CNN02413	2.27844	1.18805	2.1e-23	5.97e-23	Up
CNN02460	2.44719	1.29113	2.13e-07	3.48e-07	Up
