# Supplementary material for: A conserved C2H2 zinc finger protein, Rel1, links ribosome biogenesis to sexual development and antifungal susceptibility in a ubiquitous human fungal pathogen
Source: Appl Environ Microbiol. 2025 Nov 25;91(12):e01460-25. doi: 10.1128/aem.01460-25 (PMC12724378; doi:10.1128/aem.01460-25)
Supplement: Table S4 — Primers used in this study. [file aem.01460-25-s0005.xlsx]

## Sheet: Sheet3
Table S4. Primers used in this study.
Comments	Primer name	Sequence
REL1 gene deletion (rel1::NEO)	Xulab198	CCTCCATCGCATCCTCAAACA
	Xulab199	CCTTCTCGCGGCGTTACTTAT
	Xulab200	GGATTGATGACTACGGAAACCG
	Xulab201	CTGGCCGTCGTTTTACGGCTGATGAGTAATGAATGGGTG
	Xulab202	GTCATAGCTGTTTCCTGTGGGCGAAATATTAAGGGGAC
	Xulab203	GCTGTAGAAAGCAGAGTGGGAGA
	Xulab204	GCACTTGTACCCGTTGCTGGGTTTTAGAGCTAGAAATAGCAAGTT
	Xulab205	CCAGCAACGGGTACAAGTGCAACAGTATACCCTGCCGGTG
REL1 complementation (PREL1-REL1-HYG)	ZFL-127	ATATCCATCACACTGGCGGCCGCGTATGGAGGTCGCAGAGGTAAG
	ZFL-166	CTACTGTAACCCTTAATTAATTATTGCACTAAACAGAGTATCAGT
REL1 overexpression (PCTR4-mNeoGreen-REL1-HYG)	ZFL-208	GGTGGCGGTGGCTCTGGGCCGGCCATGTTCACCTGTATTTCATGCCG
	ZFL-166	CTACTGTAACCCTTAATTAATTATTGCACTAAACAGAGTATCAGT
rel1::NEO, PDMC1-DMC1-mCherry-HYG, PCTR4-REL1-NAT	YLL-57	CACCAATCTGATCTGGGCCCATGTTCACCTGTATTTCATG
	ZFL-166	CTACTGTAACCCTTAATTAATTATTGCACTAAACAGAGTATCAGT
	YLL58	ACCTTGGAGCGTCCACGTGGCTGCGGGAGGTGAGCTGGA
	ZFL-96	GACTCTAGAGGATCCACTAGTTGGTTTCAGAGACAAGGAG
	ZFL-114	TGGATGGATGGCAAGGAT
	ZFL-166	CTACTGTAACCCTTAATTAATTATTGCACTAAACAGAGTATCAGT
	ZFL-111	TTACCGTTACAGAACCAGTGTCC
	ZFL-2	ACAGGAAACAGCTATGAC
PREL1 - EGFP-HYG	ZFL-200	CGAGCTCGGTACCCGGGGCGGCCGCGTATGGAGGTCGCAGAGGTA
	ZFL-201	CGCCCTTGGACACCATGGGCCCGGTGAAGAATTTTTGTGTAGTTG
PCTR4-ScREI1-HYG	YLL-53	CACCAATCTGATCTGGGCCCATGAGTAGCAGTGGTGTTTA
	YLL-54	CTACTGTAACCCTTAATTAATTACTGCAGAAGTTGGTCTC
TEF1 qPCR-RT	ZFL-235	CGTCACCACTGAAGTCAAGT
	ZFL-236	AGAAGCAGCCTCCATAGG
MAT2 qPCR-RT	ZFL-179	TCTTAGTGATGAGCCGTTCG
	ZFL-180	CAATAGTGACGGAGATGAGGTT
ZNF2 qPCR-RT	ZFL-73	CCGTGACTGCCGTTGGCTTA
	ZFL-74	CATCGTCGCTATCGTCCTCTG
PUM1 qPCR-RT	ZFL-183	TTCCGTCAAGACTTCAATCCTAC
	ZFL-184	CAACAACGCACTTCTAACTACTCC
CFL1 qPCR-RT	ZFL-77	AGGCAAGCGAACTATTCAGGC
	ZFL-78	TGACCCTCGCCAGTGGAAG
DMC1 qPCR-RT	ZFL-185	AACGTCGTCTACATAACAACCG
	ZFL-186	CAACTTTACCGCTACCACCA
REL1 qPCR-RT	ZFL-272	GAGTTGGCGGACTTCTACGATT
	ZFL-273	TCTGTCAGAGGCGTCCGTAGC
ERG2 qPCR-RT	ZFL-663	GGGCACTCATCAGGGAGATT
	ZFL-664	CCGTCTGCGAAACCGAATGG
ERG5 qPCR-RT	ZFL-665	GACGGTGAGCAGACCAGACT
	ZFL-666	GCTCCTCCCTAACCTTCTCAA
ERG25 qPCR-RT	ZFL-667	CTGGACCATTCTTGTACGCT
	ZFL-668	AGGGAAGTCGTAGCCAGAAT
ERG11 qPCR-RT	ZFL-675	GTGTCGGTGAACAATTTGCC
	ZFL-676	CTGCTTGACCTCGGCGTTT
